# Supplementary material for: Response of the mosquito protein interaction network to dengue infection
Source: BMC Genomics. 2010 Jun 16;11:380. doi: 10.1186/1471-2164-11-380 (PMC3091628; doi:10.1186/1471-2164-11-380)
Supplement: Additional file 1 — Predicted protein-protein interactions in Ae. aegypti. [file 1471-2164-11-380-S1.XLS]

## Sheet: Suppl_Table1
Additional file 1: Predicted protein-protein interactions in Ae. aegypti
Gene1	Gene2	Confidence Score	Origin
AAEL010168	AAEL009394	1	fly
AAEL009922	AAEL009383	1	fly
AAEL004668	AAEL011012	1	fly
AAEL001378	AAEL002975	1	fly
AAEL002761	AAEL004680	1	fly
AAEL015181	AAEL001422	1	fly
AAEL008508	AAEL010419	1	fly
AAEL012035	AAEL007184	1	fly
AAEL010514	AAEL005309	1	fly
AAEL005077	AAEL011739	1	fly
AAEL011383	AAEL001451	1	fly
AAEL011953	AAEL008577	1	fly
AAEL013518	AAEL005400	1	fly
AAEL005120	AAEL005400	1	fly
AAEL012427	AAEL003246	1	fly
AAEL008703	AAEL013151	1	fly
AAEL009220	AAEL009220	1	fly
AAEL010294	AAEL004846	1	fly
AAEL012156	AAEL006299	1	fly
AAEL004291	AAEL010419	1	fly
AAEL009914	AAEL014169	1	fly
AAEL011093	AAEL010514	1	fly
AAEL006265	AAEL014825	1	fly
AAEL011273	AAEL012973	1	fly
AAEL006523	AAEL007589	1	worm
AAEL005343	AAEL006651	1	worm
AAEL002885	AAEL001476	1	worm
AAEL004173	AAEL007065	1	worm
AAEL002016	AAEL002064	1	worm
AAEL002885	AAEL007658	1	worm
AAEL003013	AAEL012475	1	worm
AAEL006460	AAEL007658	1	worm
AAEL013461	AAEL000378	1	worm
AAEL000568	AAEL007065	1	worm
AAEL002277	AAEL002277	1	worm
AAEL006107	AAEL008073	1	worm
AAEL006107	AAEL009701	1	worm
AAEL010342	AAEL002714	1	worm
AAEL012071	AAEL013858	1	worm
AAEL014718	AAEL012071	1	worm
AAEL008641	AAEL001193	1	worm
AAEL008692	AAEL001416	1	worm
AAEL002016	AAEL009589	1	worm
AAEL004586	AAEL000128	1	worm
AAEL006419	AAEL008888	1	worm
AAEL004586	AAEL009882	1	worm
AAEL010342	AAEL010342	1	worm
AAEL014394	AAEL004494	1	worm
AAEL006107	AAEL002769	1	worm
AAEL013786	AAEL004494	1	worm
AAEL013939	AAEL012723	1	worm
AAEL002714	AAEL002714	1	worm
AAEL002118	AAEL003877	1	worm
AAEL008306	AAEL013823	1	worm
AAEL001574	AAEL004668	1	worm
AAEL006419	AAEL014528	1	worm
AAEL004586	AAEL004838	1	worm
AAEL006712	AAEL002714	1	worm
AAEL004567	AAEL000378	1	worm
AAEL003444	AAEL000081	1	worm
AAEL004586	AAEL005009	1	worm
AAEL012723	AAEL008585	1	worm
AAEL002415	AAEL000378	1	worm
AAEL001603	AAEL012466	1	worm
AAEL008306	AAEL013824	1	worm
AAEL003013	AAEL008634	1	worm
AAEL005655	AAEL003758	1	worm/fly
AAEL000084	AAEL004653	1	worm/fly
AAEL002415	AAEL002678	1	worm/fly
AAEL010744	AAEL011058	1	worm/fly
AAEL010744	AAEL013094	1	worm/fly
AAEL007120	AAEL013094	1	worm/fly
AAEL007120	AAEL011058	1	worm/fly
AAEL012507	AAEL004427	1	yeast/fly
AAEL002832	AAEL006502	1	yeast/fly
AAEL006063	AAEL001506	1	yeast/fly
AAEL013212	AAEL004427	1	yeast/fly
AAEL007100	AAEL012413	1	yeast/fly
AAEL010821	AAEL003530	1	yeast/fly
AAEL005436	AAEL011865	1	yeast/fly
AAEL014169	AAEL013061	1	yeast/fly
AAEL013778	AAEL002184	1	yeast/fly
AAEL008641	AAEL013997	1	yeast/worm
AAEL010077	AAEL011782	1	yeast/worm/fly
AAEL001619	AAEL006697	0.999	fly
AAEL014038	AAEL014038	0.999	fly
AAEL009981	AAEL003393	0.999	fly
AAEL002261	AAEL002261	0.999	fly
AAEL004056	AAEL011529	0.999	fly
AAEL009981	AAEL002827	0.999	fly
AAEL010003	AAEL009469	0.999	fly
AAEL010842	AAEL010244	0.999	fly
AAEL001331	AAEL011912	0.999	fly
AAEL004056	AAEL010572	0.999	fly
AAEL015536	AAEL013800	0.999	fly
AAEL000699	AAEL000755	0.999	fly
AAEL010514	AAEL013914	0.999	fly
AAEL011413	AAEL003103	0.999	fly
AAEL011438	AAEL003215	0.999	fly
AAEL006167	AAEL005829	0.999	fly
AAEL010185	AAEL011098	0.999	fly
AAEL013902	AAEL010168	0.999	fly
AAEL011438	AAEL010546	0.999	fly
AAEL007406	AAEL004333	0.999	fly
AAEL002139	AAEL004473	0.999	fly
AAEL002885	AAEL006460	0.999	worm/fly
AAEL006713	AAEL002818	0.999	worm/fly
AAEL001363	AAEL005355	0.999	yeast
AAEL011834	AAEL001014	0.999	yeast/fly
AAEL012202	AAEL011462	0.999	yeast/fly
AAEL010168	AAEL010829	0.998	fly
AAEL014060	AAEL003660	0.998	fly
AAEL010226	AAEL005508	0.998	fly
AAEL001972	AAEL014850	0.998	fly
AAEL005455	AAEL005400	0.998	fly
AAEL000594	AAEL002139	0.998	fly
AAEL009280	AAEL009458	0.998	fly
AAEL006235	AAEL008379	0.998	fly
AAEL005742	AAEL002934	0.998	fly
AAEL009109	AAEL012507	0.998	fly
AAEL001972	AAEL010019	0.998	fly
AAEL014825	AAEL004995	0.998	fly
AAEL009109	AAEL013212	0.998	fly
AAEL014325	AAEL014915	0.998	yeast/fly
AAEL002935	AAEL003143	0.997	fly
AAEL010226	AAEL006206	0.997	fly
AAEL000844	AAEL003522	0.997	fly
AAEL011093	AAEL005307	0.997	fly
AAEL008418	AAEL008418	0.997	fly
AAEL005307	AAEL005309	0.997	fly
AAEL007640	AAEL004607	0.997	fly
AAEL007291	AAEL014250	0.997	fly
AAEL003163	AAEL011090	0.997	fly
AAEL002009	AAEL008328	0.997	fly
AAEL015123	AAEL006299	0.997	fly
AAEL004338	AAEL002643	0.997	fly
AAEL014046	AAEL014314	0.997	fly
AAEL003552	AAEL008733	0.997	fly
AAEL008469	AAEL004183	0.997	fly
AAEL003606	AAEL003606	0.997	worm/fly
AAEL007988	AAEL008255	0.997	yeast
AAEL001698	AAEL007509	0.997	yeast/fly
AAEL005307	AAEL013914	0.996	fly
AAEL001244	AAEL013845	0.996	fly
AAEL014957	AAEL004763	0.996	fly
AAEL011744	AAEL011361	0.996	fly
AAEL002975	AAEL002975	0.996	fly
AAEL007367	AAEL010611	0.996	fly
AAEL008958	AAEL002084	0.996	fly
AAEL007367	AAEL011689	0.996	fly
AAEL004338	AAEL001555	0.996	fly
AAEL005355	AAEL013061	0.996	yeast
AAEL001363	AAEL004848	0.996	yeast
AAEL005355	AAEL014169	0.996	yeast
AAEL005355	AAEL004848	0.996	yeast
AAEL001363	AAEL014169	0.996	yeast
AAEL013700	AAEL008755	0.996	yeast/fly
AAEL004733	AAEL000270	0.996	yeast/worm/fly
AAEL007029	AAEL003416	0.995	fly
AAEL006518	AAEL006518	0.995	fly
AAEL015584	AAEL004607	0.995	fly
AAEL007566	AAEL014883	0.995	fly
AAEL007566	AAEL013591	0.995	fly
AAEL003611	AAEL002533	0.995	fly
AAEL009407	AAEL004052	0.995	yeast/fly
AAEL003371	AAEL009160	0.995	yeast/fly
AAEL013818	AAEL012348	0.995	yeast/worm/fly
AAEL013818	AAEL015244	0.995	yeast/worm/fly
AAEL007617	AAEL008692	0.994	fly
AAEL008788	AAEL002303	0.994	fly
AAEL013530	AAEL003371	0.994	yeast
AAEL012925	AAEL009400	0.994	yeast
AAEL001363	AAEL013061	0.994	yeast
AAEL004848	AAEL013061	0.994	yeast/fly
AAEL001733	AAEL007211	0.993	fly
AAEL008171	AAEL006048	0.993	fly
AAEL011192	AAEL007211	0.993	fly
AAEL002009	AAEL011094	0.993	fly
AAEL007988	AAEL002831	0.993	yeast
AAEL009059	AAEL009041	0.993	yeast/fly
AAEL008255	AAEL002831	0.993	yeast/fly
AAEL005358	AAEL005358	0.992	fly
AAEL011875	AAEL001422	0.992	fly
AAEL010662	AAEL002687	0.992	fly
AAEL001385	AAEL011363	0.992	fly
AAEL015566	AAEL002687	0.992	fly
AAEL002384	AAEL015120	0.992	fly
AAEL002384	AAEL011667	0.992	fly
AAEL001359	AAEL001359	0.992	fly
AAEL006647	AAEL000026	0.992	fly
AAEL008700	AAEL008700	0.992	fly
AAEL012658	AAEL005782	0.992	fly
AAEL005736	AAEL007469	0.992	worm/fly
AAEL007457	AAEL011358	0.992	yeast
AAEL000478	AAEL005355	0.992	yeast
AAEL011663	AAEL005719	0.992	yeast
AAEL005651	AAEL015236	0.991	fly
AAEL009280	AAEL011776	0.991	fly
AAEL013094	AAEL008694	0.991	fly
AAEL007822	AAEL007710	0.991	fly
AAEL005651	AAEL012049	0.991	fly
AAEL002643	AAEL002643	0.991	fly
AAEL013529	AAEL003445	0.991	fly
AAEL008081	AAEL011057	0.991	fly
AAEL015216	AAEL008692	0.991	fly
AAEL011058	AAEL008694	0.991	fly
AAEL012326	AAEL009357	0.991	yeast
AAEL005500	AAEL011754	0.991	yeast/fly
AAEL000478	AAEL001363	0.991	yeast/fly
AAEL000719	AAEL009958	0.99	fly
AAEL008743	AAEL013679	0.99	fly
AAEL011438	AAEL004983	0.99	fly
AAEL003271	AAEL006960	0.99	fly
AAEL008743	AAEL014722	0.99	fly
AAEL002643	AAEL001555	0.99	fly
AAEL009220	AAEL002096	0.99	fly
AAEL010088	AAEL007357	0.99	fly
AAEL009089	AAEL002286	0.99	yeast
AAEL007988	AAEL013369	0.99	yeast
AAEL007297	AAEL002508	0.99	yeast
AAEL007988	AAEL003912	0.99	yeast
AAEL007065	AAEL007065	0.99	yeast
AAEL009602	AAEL014934	0.989	fly
AAEL004852	AAEL004852	0.989	fly
AAEL015389	AAEL008692	0.989	fly
AAEL001555	AAEL001555	0.989	fly
AAEL013693	AAEL011057	0.989	fly
AAEL002098	AAEL008081	0.989	yeast/fly
AAEL007988	AAEL007185	0.989	yeast/worm
AAEL002286	AAEL007574	0.988	fly
AAEL008617	AAEL005400	0.988	fly
AAEL012543	AAEL013800	0.988	fly
AAEL004630	AAEL003623	0.988	worm/fly
AAEL013530	AAEL009160	0.988	yeast
AAEL011663	AAEL013869	0.988	yeast
AAEL005356	AAEL005719	0.988	yeast
AAEL000478	AAEL004848	0.988	yeast
AAEL000478	AAEL014169	0.988	yeast
AAEL002098	AAEL013693	0.988	yeast/fly
AAEL001188	AAEL005197	0.988	yeast/fly
AAEL004262	AAEL014501	0.987	fly
AAEL013181	AAEL015076	0.987	fly
AAEL011704	AAEL014957	0.987	fly
AAEL008165	AAEL015076	0.987	fly
AAEL014843	AAEL014957	0.987	fly
AAEL000475	AAEL014295	0.987	fly
AAEL008621	AAEL004492	0.987	yeast
AAEL008641	AAEL010070	0.987	yeast
AAEL001742	AAEL004288	0.987	yeast
AAEL013613	AAEL004338	0.987	yeast/fly
AAEL011192	AAEL013386	0.987	yeast/fly
AAEL001733	AAEL013386	0.987	yeast/fly
AAEL008641	AAEL001041	0.987	yeast/worm
AAEL013065	AAEL003112	0.986	fly
AAEL001562	AAEL010809	0.986	fly
AAEL009515	AAEL003807	0.986	fly
AAEL014046	AAEL003019	0.986	fly
AAEL009910	AAEL013256	0.986	fly
AAEL007650	AAEL010063	0.986	yeast
AAEL003180	AAEL001103	0.986	yeast/fly
AAEL012122	AAEL010048	0.986	yeast/worm
AAEL002092	AAEL011250	0.985	fly
AAEL005455	AAEL003537	0.985	fly
AAEL010019	AAEL008763	0.985	fly
AAEL014850	AAEL008763	0.985	fly
AAEL012658	AAEL006897	0.985	fly
AAEL010744	AAEL002975	0.985	fly
AAEL009731	AAEL005573	0.985	fly
AAEL002284	AAEL001260	0.985	fly
AAEL009442	AAEL003505	0.985	fly
AAEL011112	AAEL011112	0.985	yeast
AAEL011745	AAEL010013	0.985	yeast
AAEL010821	AAEL005027	0.985	yeast/fly
AAEL000175	AAEL010843	0.985	yeast/fly
AAEL010143	AAEL000454	0.985	yeast/worm
AAEL012658	AAEL005783	0.984	fly
AAEL001385	AAEL015342	0.984	fly
AAEL009160	AAEL005511	0.984	fly
AAEL013453	AAEL011220	0.983	fly
AAEL003344	AAEL001039	0.983	fly
AAEL012472	AAEL013975	0.983	fly
AAEL009914	AAEL004848	0.983	fly
AAEL009160	AAEL002480	0.983	fly
AAEL005106	AAEL008373	0.983	fly
AAEL006115	AAEL014715	0.983	worm/fly
AAEL006115	AAEL009617	0.983	worm/fly
AAEL000478	AAEL013061	0.983	yeast
AAEL007120	AAEL002975	0.982	fly
AAEL004858	AAEL003252	0.982	fly
AAEL001321	AAEL012817	0.982	fly
AAEL004835	AAEL003252	0.982	fly
AAEL002829	AAEL003650	0.982	fly
AAEL012507	AAEL001103	0.982	yeast
AAEL014742	AAEL007297	0.982	yeast
AAEL013212	AAEL001103	0.982	yeast
AAEL014314	AAEL004698	0.982	yeast
AAEL009835	AAEL011173	0.981	fly
AAEL001102	AAEL008363	0.98	fly
AAEL012472	AAEL015640	0.98	fly
AAEL004473	AAEL004473	0.98	fly
AAEL010063	AAEL009320	0.98	yeast
AAEL012904	AAEL007845	0.98	yeast
AAEL007650	AAEL009320	0.98	yeast
AAEL013212	AAEL003180	0.98	yeast/worm
AAEL012507	AAEL003180	0.98	yeast/worm
AAEL002089	AAEL014749	0.979	fly
AAEL009306	AAEL010730	0.979	fly
AAEL005061	AAEL003736	0.979	yeast
AAEL007787	AAEL007738	0.978	fly
AAEL014746	AAEL002240	0.978	fly
AAEL009660	AAEL004763	0.978	fly
AAEL007787	AAEL012097	0.978	fly
AAEL007033	AAEL007033	0.978	fly
AAEL011708	AAEL014957	0.978	fly
AAEL012116	AAEL002886	0.978	fly
AAEL003173	AAEL011090	0.978	fly
AAEL005368	AAEL000755	0.978	fly
AAEL014064	AAEL002886	0.978	fly
AAEL000955	AAEL007162	0.978	yeast
AAEL008000	AAEL011012	0.977	fly
AAEL012612	AAEL008167	0.977	fly
AAEL001140	AAEL005494	0.977	yeast
AAEL014018	AAEL014670	0.976	fly
AAEL004680	AAEL011711	0.976	fly
AAEL005500	AAEL003972	0.976	fly
AAEL008641	AAEL013991	0.976	yeast/worm
AAEL006738	AAEL000339	0.975	fly
AAEL004291	AAEL006346	0.975	fly
AAEL008508	AAEL006346	0.975	fly
AAEL011304	AAEL011934	0.975	fly
AAEL006988	AAEL006789	0.975	yeast
AAEL008621	AAEL010094	0.975	yeast
AAEL000394	AAEL015244	0.975	yeast
AAEL000394	AAEL012348	0.975	yeast
AAEL010305	AAEL009614	0.974	fly
AAEL008323	AAEL006352	0.974	fly
AAEL008257	AAEL007521	0.974	yeast
AAEL009465	AAEL006223	0.974	yeast/worm/fly
AAEL000255	AAEL004653	0.973	fly
AAEL005174	AAEL007682	0.973	fly
AAEL010080	AAEL007457	0.973	yeast
AAEL007484	AAEL001516	0.973	yeast
AAEL004631	AAEL003957	0.973	yeast/fly
AAEL014600	AAEL000897	0.972	fly
AAEL014040	AAEL002980	0.972	fly
AAEL007883	AAEL000262	0.972	fly
AAEL014040	AAEL014167	0.972	fly
AAEL012035	AAEL013302	0.972	fly
AAEL002887	AAEL004858	0.972	worm/fly
AAEL002887	AAEL004835	0.972	worm/fly
AAEL002810	AAEL000999	0.972	yeast
AAEL011905	AAEL008154	0.972	yeast
AAEL000692	AAEL006501	0.972	yeast/fly
AAEL006374	AAEL006374	0.971	fly
AAEL008124	AAEL009731	0.971	fly
AAEL000810	AAEL002240	0.971	fly
AAEL001756	AAEL003273	0.971	yeast
AAEL011650	AAEL010704	0.971	yeast/worm
AAEL006792	AAEL000106	0.97	fly
AAEL010945	AAEL012515	0.97	fly
AAEL002474	AAEL010244	0.97	fly
AAEL001932	AAEL014148	0.97	fly
AAEL009171	AAEL007444	0.969	fly
AAEL005174	AAEL007290	0.969	fly
AAEL008687	AAEL004808	0.969	fly
AAEL013144	AAEL012661	0.969	yeast
AAEL013144	AAEL006851	0.969	yeast
AAEL006135	AAEL009839	0.969	yeast
AAEL012240	AAEL001516	0.969	yeast/fly
AAEL010284	AAEL010284	0.968	fly
AAEL008164	AAEL008164	0.968	fly
AAEL005061	AAEL007330	0.968	yeast
AAEL005061	AAEL013769	0.968	yeast
AAEL003568	AAEL003568	0.967	fly
AAEL013134	AAEL007568	0.967	yeast
AAEL005364	AAEL000983	0.967	yeast
AAEL007521	AAEL013688	0.967	yeast
AAEL002337	AAEL008095	0.966	fly
AAEL004178	AAEL004178	0.966	fly
AAEL006735	AAEL008700	0.966	fly
AAEL000982	AAEL010797	0.966	yeast
AAEL002337	AAEL008086	0.965	fly
AAEL014732	AAEL008425	0.965	fly
AAEL009160	AAEL008758	0.965	fly
AAEL009170	AAEL005166	0.965	worm/fly
AAEL006177	AAEL009882	0.965	yeast/worm
AAEL007284	AAEL011304	0.964	fly
AAEL006883	AAEL011323	0.964	fly
AAEL002337	AAEL013212	0.964	yeast
AAEL002216	AAEL008661	0.964	yeast
AAEL002337	AAEL012507	0.964	yeast
AAEL013154	AAEL011025	0.963	fly
AAEL005169	AAEL005276	0.963	fly
AAEL004474	AAEL006510	0.963	fly
AAEL005500	AAEL010794	0.963	yeast
AAEL013390	AAEL005802	0.963	yeast
AAEL011650	AAEL007124	0.963	yeast/worm
AAEL012472	AAEL014584	0.962	fly
AAEL002337	AAEL003180	0.962	yeast
AAEL003180	AAEL004427	0.962	yeast
AAEL001969	AAEL011848	0.961	fly
AAEL000709	AAEL007696	0.961	fly
AAEL012014	AAEL004967	0.961	fly
AAEL007521	AAEL010030	0.961	yeast
AAEL006642	AAEL002851	0.961	yeast
AAEL007637	AAEL005827	0.96	fly
AAEL000440	AAEL000404	0.96	yeast
AAEL007939	AAEL002810	0.96	yeast
AAEL013229	AAEL002851	0.96	yeast
AAEL011701	AAEL008794	0.959	fly
AAEL008247	AAEL011876	0.959	yeast
AAEL012904	AAEL006091	0.959	yeast
AAEL002337	AAEL004427	0.959	yeast
AAEL009814	AAEL000955	0.959	yeast
AAEL005858	AAEL010033	0.959	yeast/worm
AAEL012997	AAEL004269	0.958	fly
AAEL008014	AAEL010682	0.958	fly
AAEL015080	AAEL002810	0.958	yeast
AAEL006788	AAEL006223	0.958	yeast
AAEL000118	AAEL007904	0.958	yeast
AAEL010371	AAEL011790	0.958	yeast/fly
AAEL011058	AAEL001380	0.957	fly
AAEL013094	AAEL001380	0.957	fly
AAEL000152	AAEL009737	0.957	worm/fly
AAEL002337	AAEL001103	0.957	yeast
AAEL000118	AAEL009887	0.957	yeast
AAEL004232	AAEL009383	0.957	yeast
AAEL004475	AAEL007546	0.957	yeast
AAEL010371	AAEL002970	0.957	yeast/fly
AAEL012809	AAEL003193	0.956	fly
AAEL013683	AAEL003634	0.956	fly
AAEL000001	AAEL007521	0.956	yeast
AAEL008822	AAEL012326	0.955	fly
AAEL013818	AAEL010013	0.955	yeast
AAEL011650	AAEL005364	0.955	yeast
AAEL005580	AAEL012545	0.954	fly
AAEL009021	AAEL003193	0.954	fly
AAEL005610	AAEL010823	0.954	yeast
AAEL013903	AAEL012843	0.954	yeast
AAEL002216	AAEL007153	0.954	yeast
AAEL001273	AAEL001516	0.954	yeast
AAEL005356	AAEL013869	0.954	yeast
AAEL013903	AAEL013064	0.954	yeast
AAEL000394	AAEL013818	0.954	yeast/worm
AAEL003271	AAEL014214	0.953	fly
AAEL014869	AAEL007568	0.953	yeast/fly
AAEL012284	AAEL007568	0.953	yeast/fly
AAEL008958	AAEL009056	0.952	fly
AAEL013723	AAEL000733	0.952	fly
AAEL004862	AAEL009969	0.952	fly
AAEL011643	AAEL012877	0.952	worm/fly
AAEL012904	AAEL009317	0.952	yeast
AAEL001709	AAEL000983	0.952	yeast/fly
AAEL010442	AAEL000897	0.951	fly
AAEL007236	AAEL011180	0.951	fly
AAEL012556	AAEL002761	0.95	fly
AAEL013679	AAEL011739	0.95	fly
AAEL004182	AAEL002139	0.95	fly
AAEL014722	AAEL011739	0.95	fly
AAEL004995	AAEL004995	0.95	fly
AAEL015560	AAEL012466	0.95	worm
AAEL013341	AAEL013341	0.95	worm/fly
AAEL001484	AAEL014529	0.95	yeast
AAEL012675	AAEL011568	0.949	fly
AAEL008183	AAEL011429	0.949	fly
AAEL002701	AAEL007370	0.949	fly
AAEL012612	AAEL010450	0.949	fly
AAEL015336	AAEL014934	0.949	fly
AAEL005617	AAEL005617	0.949	worm/fly
AAEL010080	AAEL011358	0.949	yeast
AAEL005564	AAEL000262	0.949	yeast/fly
AAEL003431	AAEL006174	0.949	yeast/worm
AAEL003744	AAEL014508	0.948	yeast
AAEL005356	AAEL007904	0.948	yeast
AAEL009602	AAEL012275	0.947	fly
AAEL002161	AAEL009388	0.947	fly
AAEL000832	AAEL009887	0.947	yeast
AAEL012514	AAEL005825	0.947	yeast/fly
AAEL010458	AAEL008763	0.947	yeast/fly
AAEL005858	AAEL013690	0.947	yeast/worm
AAEL009635	AAEL011814	0.946	fly
AAEL007917	AAEL011220	0.946	fly
AAEL014746	AAEL001677	0.946	fly
AAEL014746	AAEL001683	0.946	fly
AAEL007469	AAEL011596	0.946	worm/fly
AAEL000118	AAEL005356	0.946	yeast
AAEL002304	AAEL002304	0.945	fly
AAEL006363	AAEL004178	0.945	fly
AAEL004493	AAEL012143	0.945	fly
AAEL001156	AAEL009149	0.945	fly
AAEL001119	AAEL004673	0.945	fly
AAEL002092	AAEL008686	0.945	fly
AAEL007647	AAEL012250	0.945	yeast
AAEL003975	AAEL007573	0.945	yeast
AAEL010885	AAEL008443	0.945	yeast
AAEL014178	AAEL012669	0.945	yeast
AAEL008247	AAEL009905	0.945	yeast/fly
AAEL001324	AAEL006788	0.944	yeast/worm
AAEL011231	AAEL005400	0.943	fly
AAEL005401	AAEL011250	0.943	fly
AAEL009887	AAEL007904	0.943	yeast
AAEL009088	AAEL001795	0.943	yeast
AAEL007822	AAEL012272	0.941	fly
AAEL014856	AAEL011780	0.941	yeast
AAEL012904	AAEL005069	0.941	yeast
AAEL002963	AAEL004007	0.94	fly
AAEL014822	AAEL009059	0.94	fly
AAEL004902	AAEL002711	0.94	fly
AAEL007848	AAEL003375	0.94	fly
AAEL014178	AAEL007541	0.94	yeast
AAEL009756	AAEL007979	0.939	fly
AAEL010567	AAEL015143	0.939	yeast
AAEL007221	AAEL005250	0.938	fly
AAEL000706	AAEL008656	0.938	fly
AAEL005356	AAEL009887	0.938	yeast
AAEL006056	AAEL009042	0.937	yeast/worm/fly
AAEL006066	AAEL014583	0.936	fly
AAEL005066	AAEL004873	0.936	fly
AAEL005825	AAEL010251	0.936	yeast
AAEL005825	AAEL014262	0.936	yeast
AAEL000832	AAEL000118	0.935	yeast
AAEL010831	AAEL003109	0.934	fly
AAEL012675	AAEL008703	0.934	fly
AAEL006401	AAEL004464	0.934	fly
AAEL007387	AAEL012636	0.934	fly
AAEL009302	AAEL011663	0.934	yeast
AAEL003370	AAEL011196	0.934	yeast
AAEL007022	AAEL002140	0.934	yeast/fly
AAEL011851	AAEL013739	0.933	fly
AAEL012514	AAEL014262	0.933	yeast
AAEL004237	AAEL001157	0.933	yeast
AAEL012514	AAEL010251	0.933	yeast
AAEL007271	AAEL011202	0.932	fly
AAEL009756	AAEL003845	0.932	fly
AAEL003941	AAEL006544	0.932	yeast
AAEL011057	AAEL003868	0.932	yeast
AAEL012675	AAEL012459	0.931	fly
AAEL004457	AAEL004763	0.931	fly
AAEL007089	AAEL003109	0.931	fly
AAEL005400	AAEL009376	0.931	fly
AAEL013863	AAEL013950	0.931	fly
AAEL013061	AAEL011233	0.931	fly
AAEL009089	AAEL009814	0.931	yeast
AAEL008462	AAEL009039	0.931	yeast
AAEL004427	AAEL001103	0.931	yeast
AAEL009905	AAEL014314	0.931	yeast
AAEL013189	AAEL012330	0.931	yeast
AAEL006788	AAEL007581	0.931	yeast/worm
AAEL012284	AAEL013108	0.93	fly
AAEL014869	AAEL013108	0.93	fly
AAEL012675	AAEL015120	0.93	fly
AAEL005137	AAEL012381	0.93	fly
AAEL012675	AAEL011667	0.93	fly
AAEL001857	AAEL002137	0.93	fly
AAEL012101	AAEL002851	0.93	yeast
AAEL009273	AAEL009273	0.93	yeast/fly
AAEL001922	AAEL009731	0.929	fly
AAEL001972	AAEL006462	0.928	yeast
AAEL001574	AAEL001139	0.928	yeast
AAEL007871	AAEL004607	0.927	fly
AAEL001363	AAEL003985	0.927	fly
AAEL005856	AAEL009829	0.927	yeast
AAEL007105	AAEL007105	0.926	fly
AAEL003587	AAEL007801	0.926	fly
AAEL008255	AAEL003912	0.926	yeast
AAEL000832	AAEL007904	0.926	yeast
AAEL004469	AAEL014375	0.926	yeast
AAEL000832	AAEL005356	0.926	yeast
AAEL007699	AAEL009614	0.925	fly
AAEL012476	AAEL013522	0.925	fly
AAEL013675	AAEL011527	0.925	yeast
AAEL006525	AAEL007291	0.924	fly
AAEL005513	AAEL009351	0.924	fly
AAEL006492	AAEL005655	0.924	fly
AAEL012366	AAEL003834	0.924	fly
AAEL004422	AAEL008755	0.924	fly
AAEL013369	AAEL008255	0.924	yeast
AAEL005636	AAEL013675	0.924	yeast
AAEL006697	AAEL005851	0.923	fly
AAEL001374	AAEL013845	0.923	fly
AAEL010958	AAEL007865	0.923	yeast
AAEL011429	AAEL009658	0.922	fly
AAEL013539	AAEL008329	0.922	fly
AAEL005400	AAEL003277	0.922	fly
AAEL000999	AAEL011811	0.922	yeast
AAEL006725	AAEL015244	0.922	yeast
AAEL013248	AAEL001038	0.922	yeast
AAEL008500	AAEL001363	0.922	yeast
AAEL006725	AAEL012348	0.922	yeast
AAEL008755	AAEL001831	0.922	yeast
AAEL011227	AAEL011227	0.921	fly
AAEL013357	AAEL003036	0.921	fly
AAEL009509	AAEL000179	0.921	fly
AAEL005793	AAEL013942	0.921	yeast
AAEL001334	AAEL000605	0.921	yeast/fly
AAEL010885	AAEL010388	0.92	fly
AAEL004185	AAEL003416	0.92	fly
AAEL005263	AAEL001506	0.92	yeast/fly
AAEL004686	AAEL010341	0.92	yeast/worm/fly
AAEL004291	AAEL006492	0.919	fly
AAEL005273	AAEL008170	0.919	fly
AAEL008508	AAEL006492	0.919	fly
AAEL006721	AAEL002764	0.919	yeast
AAEL002810	AAEL012546	0.919	yeast
AAEL004417	AAEL010368	0.919	yeast
AAEL009220	AAEL007219	0.918	fly
AAEL001439	AAEL007760	0.918	fly
AAEL009170	AAEL013010	0.918	worm/fly
AAEL002464	AAEL009808	0.918	yeast
AAEL005636	AAEL010251	0.918	yeast
AAEL005636	AAEL014262	0.918	yeast
AAEL009275	AAEL001166	0.918	yeast
AAEL007568	AAEL011692	0.918	yeast
AAEL000659	AAEL006819	0.918	yeast
AAEL007326	AAEL012930	0.918	yeast
AAEL003112	AAEL005173	0.917	fly
AAEL009145	AAEL001131	0.917	yeast
AAEL007568	AAEL010617	0.917	yeast
AAEL011905	AAEL011905	0.917	yeast
AAEL013230	AAEL004546	0.917	yeast
AAEL010388	AAEL014635	0.916	fly
AAEL014333	AAEL007149	0.916	fly
AAEL014528	AAEL010588	0.916	yeast
AAEL001698	AAEL002938	0.916	yeast
AAEL007228	AAEL007162	0.916	yeast
AAEL009302	AAEL013869	0.916	yeast
AAEL007153	AAEL008661	0.916	yeast
AAEL011650	AAEL000983	0.916	yeast
AAEL012039	AAEL003374	0.915	fly
AAEL011992	AAEL012250	0.915	fly
AAEL014042	AAEL006977	0.915	yeast
AAEL007546	AAEL011750	0.915	yeast
AAEL012303	AAEL007149	0.914	fly
AAEL007686	AAEL007450	0.914	fly
AAEL011172	AAEL003416	0.914	fly
AAEL010610	AAEL000706	0.914	yeast
AAEL014668	AAEL007297	0.914	yeast
AAEL005069	AAEL006091	0.914	yeast
AAEL007484	AAEL001273	0.914	yeast
AAEL014636	AAEL007801	0.913	fly
AAEL007939	AAEL000999	0.913	yeast
AAEL012925	AAEL007326	0.913	yeast
AAEL001500	AAEL009326	0.912	fly
AAEL012514	AAEL005636	0.912	yeast
AAEL009465	AAEL007581	0.912	yeast
AAEL007297	AAEL004563	0.912	yeast
AAEL005719	AAEL013869	0.912	yeast/fly
AAEL009402	AAEL008379	0.911	worm/fly
AAEL007067	AAEL006988	0.911	yeast
AAEL006221	AAEL001931	0.911	yeast
AAEL015080	AAEL000999	0.911	yeast
AAEL006743	AAEL006087	0.911	yeast
AAEL006221	AAEL001942	0.911	yeast
AAEL012658	AAEL002979	0.91	fly
AAEL001756	AAEL003744	0.91	yeast
AAEL005830	AAEL009898	0.91	yeast
AAEL004896	AAEL004333	0.91	yeast
AAEL006061	AAEL009898	0.91	yeast
AAEL011387	AAEL010108	0.909	fly
AAEL013596	AAEL004592	0.909	fly
AAEL010589	AAEL003834	0.909	fly
AAEL002137	AAEL006988	0.909	yeast
AAEL004896	AAEL006400	0.909	yeast
AAEL005830	AAEL006061	0.909	yeast/worm
AAEL007105	AAEL006932	0.908	fly
AAEL001471	AAEL002687	0.908	fly
AAEL000849	AAEL014670	0.908	fly
AAEL000404	AAEL008850	0.908	yeast
AAEL013541	AAEL001859	0.908	yeast
AAEL004896	AAEL001036	0.908	yeast
AAEL009905	AAEL004698	0.908	yeast
AAEL002912	AAEL006731	0.908	yeast/fly
AAEL015336	AAEL012275	0.907	fly
AAEL013066	AAEL012280	0.907	fly
AAEL011866	AAEL011692	0.907	yeast
AAEL000201	AAEL012826	0.907	yeast
AAEL013230	AAEL006040	0.907	yeast
AAEL003409	AAEL009833	0.907	yeast
AAEL005636	AAEL005825	0.907	yeast
AAEL010821	AAEL014583	0.907	yeast
AAEL011866	AAEL010617	0.907	yeast
AAEL006788	AAEL009465	0.907	yeast/fly
AAEL009304	AAEL011776	0.906	fly
AAEL001482	AAEL014813	0.906	fly
AAEL001482	AAEL010486	0.906	fly
AAEL008623	AAEL000330	0.906	yeast
AAEL002810	AAEL011811	0.906	yeast
AAEL005719	AAEL007904	0.906	yeast
AAEL007749	AAEL003604	0.905	fly
AAEL005401	AAEL008686	0.905	fly
AAEL009773	AAEL011478	0.905	fly
AAEL004237	AAEL003887	0.905	yeast
AAEL004866	AAEL014396	0.905	yeast
AAEL011873	AAEL014642	0.905	yeast/worm
AAEL011873	AAEL014639	0.905	yeast/worm
AAEL004763	AAEL014125	0.904	fly
AAEL007148	AAEL003259	0.904	fly
AAEL006654	AAEL006278	0.904	fly
AAEL004112	AAEL003599	0.904	fly
AAEL013637	AAEL013637	0.904	worm/fly
AAEL014042	AAEL013068	0.904	yeast
AAEL009398	AAEL010588	0.904	yeast
AAEL012326	AAEL011905	0.904	yeast
AAEL006148	AAEL014825	0.903	fly
AAEL012095	AAEL013890	0.903	fly
AAEL010244	AAEL006690	0.903	fly
AAEL015564	AAEL014670	0.903	fly
AAEL000568	AAEL004733	0.903	yeast
AAEL005742	AAEL008363	0.903	yeast
AAEL004173	AAEL004733	0.903	yeast
AAEL011780	AAEL012826	0.903	yeast
AAEL000724	AAEL013208	0.902	fly
AAEL009059	AAEL004475	0.902	yeast
AAEL004866	AAEL013783	0.902	yeast
AAEL010908	AAEL012456	0.901	fly
AAEL002248	AAEL006572	0.901	fly
AAEL008865	AAEL003972	0.901	fly
AAEL004221	AAEL004221	0.901	yeast
AAEL010248	AAEL008572	0.901	yeast
AAEL011116	AAEL011116	0.901	yeast
AAEL005162	AAEL008175	0.901	yeast
AAEL012637	AAEL001554	0.9	fly
AAEL010412	AAEL000934	0.9	fly
AAEL004725	AAEL003348	0.9	fly
AAEL011830	AAEL014018	0.9	fly
AAEL005424	AAEL006085	0.9	fly
AAEL004675	AAEL002137	0.9	fly
AAEL011866	AAEL008794	0.9	yeast
AAEL005025	AAEL001131	0.9	yeast
AAEL010087	AAEL009898	0.9	yeast
AAEL007022	AAEL002154	0.9	yeast/fly
AAEL008154	AAEL013539	0.899	fly
AAEL000131	AAEL000733	0.899	yeast
AAEL009383	AAEL013522	0.898	fly
AAEL009041	AAEL012310	0.898	yeast
AAEL011754	AAEL010794	0.898	yeast
AAEL004371	AAEL004358	0.898	yeast
AAEL014720	AAEL003604	0.897	fly
AAEL001838	AAEL009980	0.897	fly
AAEL001131	AAEL009839	0.897	yeast
AAEL007353	AAEL013396	0.896	fly
AAEL002883	AAEL014487	0.896	fly
AAEL003318	AAEL001165	0.896	fly
AAEL001255	AAEL014487	0.896	fly
AAEL014055	AAEL006226	0.896	fly
AAEL008255	AAEL007185	0.896	yeast
AAEL011780	AAEL014250	0.896	yeast
AAEL004526	AAEL007573	0.896	yeast
AAEL011197	AAEL012283	0.896	yeast
AAEL005742	AAEL006988	0.896	yeast
AAEL001904	AAEL012310	0.896	yeast
AAEL000719	AAEL005171	0.895	fly
AAEL005830	AAEL010087	0.895	yeast
AAEL002395	AAEL013397	0.895	yeast
AAEL013940	AAEL012725	0.895	yeast
AAEL004475	AAEL012310	0.895	yeast
AAEL012545	AAEL005870	0.895	yeast
AAEL008320	AAEL002785	0.895	yeast
AAEL011742	AAEL006993	0.894	fly
AAEL003439	AAEL000081	0.894	worm
AAEL003409	AAEL003704	0.894	yeast
AAEL006661	AAEL003401	0.894	yeast
AAEL009145	AAEL005025	0.894	yeast
AAEL001809	AAEL006534	0.893	fly
AAEL011696	AAEL001005	0.893	fly
AAEL001009	AAEL014369	0.893	fly
AAEL013002	AAEL004839	0.893	fly
AAEL013615	AAEL006785	0.893	fly
AAEL005148	AAEL008603	0.893	fly
AAEL012306	AAEL006362	0.893	fly
AAEL012675	AAEL005690	0.893	fly
AAEL006061	AAEL010087	0.893	yeast
AAEL006782	AAEL013527	0.892	fly
AAEL007426	AAEL000179	0.892	fly
AAEL001838	AAEL009805	0.892	fly
AAEL013539	AAEL001919	0.892	fly
AAEL001359	AAEL003912	0.892	fly
AAEL009059	AAEL012310	0.892	yeast
AAEL011780	AAEL007683	0.892	yeast
AAEL002121	AAEL000241	0.891	fly
AAEL007637	AAEL007637	0.891	worm/fly
AAEL001950	AAEL011591	0.89	fly
AAEL011093	AAEL008733	0.89	fly
AAEL013278	AAEL009584	0.89	fly
AAEL011471	AAEL012686	0.89	yeast
AAEL000825	AAEL011742	0.89	yeast
AAEL005046	AAEL012459	0.889	fly
AAEL006419	AAEL011502	0.889	fly
AAEL013389	AAEL007696	0.889	fly
AAEL003744	AAEL007871	0.889	yeast
AAEL004475	AAEL001904	0.889	yeast
AAEL004475	AAEL009041	0.889	yeast
AAEL008247	AAEL015182	0.889	yeast
AAEL001756	AAEL007871	0.889	yeast
AAEL010621	AAEL001005	0.888	fly
AAEL010315	AAEL004711	0.888	fly
AAEL011750	AAEL012310	0.888	yeast
AAEL006187	AAEL010359	0.888	yeast
AAEL011866	AAEL003786	0.888	yeast
AAEL005741	AAEL012355	0.888	yeast
AAEL005742	AAEL007067	0.888	yeast
AAEL004173	AAEL007297	0.888	yeast/worm
AAEL000568	AAEL007297	0.888	yeast/worm
AAEL001270	AAEL006367	0.887	fly
AAEL008336	AAEL005400	0.886	fly
AAEL011197	AAEL014868	0.886	yeast
AAEL000568	AAEL000270	0.886	yeast
AAEL006061	AAEL006174	0.886	yeast
AAEL008247	AAEL014314	0.886	yeast
AAEL004173	AAEL000270	0.886	yeast
AAEL014046	AAEL005947	0.885	fly
AAEL008755	AAEL014869	0.885	yeast
AAEL012115	AAEL014095	0.885	yeast
AAEL008755	AAEL012284	0.885	yeast
AAEL013071	AAEL002804	0.885	yeast
AAEL014070	AAEL013470	0.885	yeast
AAEL012115	AAEL013470	0.885	yeast
AAEL014070	AAEL014095	0.885	yeast
AAEL005339	AAEL002240	0.885	yeast/fly
AAEL008392	AAEL005730	0.884	fly
AAEL005706	AAEL000733	0.884	fly
AAEL001756	AAEL014508	0.884	yeast
AAEL007801	AAEL007462	0.883	fly
AAEL010688	AAEL003912	0.883	fly
AAEL004711	AAEL011529	0.883	fly
AAEL004711	AAEL010572	0.883	fly
AAEL011439	AAEL012004	0.883	fly
AAEL004733	AAEL007297	0.883	yeast
AAEL009302	AAEL005719	0.883	yeast
AAEL011379	AAEL001030	0.883	yeast
AAEL004896	AAEL001475	0.883	yeast
AAEL009041	AAEL001904	0.883	yeast
AAEL002785	AAEL002800	0.883	yeast
AAEL007908	AAEL007908	0.882	yeast
AAEL000118	AAEL005719	0.882	yeast
AAEL005742	AAEL001972	0.882	yeast
AAEL013061	AAEL002879	0.882	yeast
AAEL013767	AAEL012930	0.882	yeast
AAEL001176	AAEL000900	0.881	fly
AAEL007293	AAEL007293	0.881	yeast
AAEL004942	AAEL004371	0.881	yeast
AAEL001976	AAEL001976	0.881	yeast
AAEL007293	AAEL001976	0.881	yeast
AAEL004733	AAEL012122	0.881	yeast
AAEL013089	AAEL006061	0.881	yeast/worm
AAEL015007	AAEL006061	0.881	yeast/worm
AAEL000895	AAEL000583	0.88	yeast
AAEL004586	AAEL014491	0.88	yeast
AAEL015007	AAEL009898	0.88	yeast/worm
AAEL013089	AAEL009898	0.88	yeast/worm
AAEL001950	AAEL006621	0.879	fly
AAEL013621	AAEL007731	0.879	fly
AAEL004536	AAEL003634	0.879	fly
AAEL006738	AAEL005347	0.879	fly
AAEL006221	AAEL003206	0.879	yeast
AAEL004173	AAEL012122	0.879	yeast
AAEL001972	AAEL006789	0.879	yeast
AAEL000568	AAEL012122	0.879	yeast
AAEL013369	AAEL002831	0.879	yeast
AAEL004858	AAEL003622	0.878	fly
AAEL004835	AAEL003622	0.878	fly
AAEL013045	AAEL012513	0.878	fly
AAEL012812	AAEL012513	0.878	fly
AAEL004668	AAEL015296	0.877	fly
AAEL009833	AAEL007762	0.877	fly
AAEL010166	AAEL001091	0.877	fly
AAEL014440	AAEL001091	0.877	fly
AAEL008189	AAEL015013	0.877	fly
AAEL003954	AAEL001091	0.877	fly
AAEL013538	AAEL009614	0.877	fly
AAEL002418	AAEL005162	0.877	yeast
AAEL002098	AAEL011057	0.877	yeast
AAEL007049	AAEL010087	0.877	yeast
AAEL000982	AAEL004132	0.877	yeast
AAEL012925	AAEL013767	0.877	yeast
AAEL011273	AAEL006299	0.876	fly
AAEL001066	AAEL007760	0.876	fly
AAEL001034	AAEL010108	0.876	fly
AAEL001378	AAEL002445	0.876	fly
AAEL012197	AAEL007149	0.876	fly
AAEL006009	AAEL006843	0.876	fly
AAEL001345	AAEL012409	0.876	fly
AAEL009216	AAEL007293	0.876	yeast
AAEL008794	AAEL011692	0.876	yeast
AAEL009905	AAEL001324	0.876	yeast
AAEL009216	AAEL001976	0.876	yeast
AAEL008794	AAEL010617	0.876	yeast
AAEL000339	AAEL005879	0.875	fly
AAEL012280	AAEL012280	0.875	fly
AAEL015467	AAEL011739	0.875	fly
AAEL003539	AAEL014963	0.875	yeast
AAEL001831	AAEL013998	0.875	yeast
AAEL010468	AAEL013134	0.875	yeast
AAEL007067	AAEL006789	0.875	yeast
AAEL012459	AAEL000902	0.874	fly
AAEL003347	AAEL000569	0.874	fly
AAEL001038	AAEL000404	0.874	yeast
AAEL000175	AAEL000185	0.874	yeast
AAEL007326	AAEL009400	0.874	yeast
AAEL006725	AAEL000394	0.874	yeast
AAEL008247	AAEL007692	0.874	yeast/fly
AAEL012413	AAEL006144	0.873	fly
AAEL003744	AAEL012735	0.873	yeast
AAEL004364	AAEL007573	0.873	yeast
AAEL009059	AAEL001904	0.873	yeast
AAEL004237	AAEL010559	0.873	yeast
AAEL005336	AAEL005336	0.873	yeast
AAEL007185	AAEL002831	0.873	yeast
AAEL002975	AAEL002445	0.872	fly
AAEL005934	AAEL014813	0.872	fly
AAEL005934	AAEL010486	0.872	fly
AAEL003648	AAEL005083	0.872	fly
AAEL009170	AAEL010433	0.872	fly
AAEL009160	AAEL008262	0.872	fly
AAEL004733	AAEL012419	0.872	yeast
AAEL005802	AAEL006937	0.872	yeast
AAEL011087	AAEL003552	0.872	yeast
AAEL008320	AAEL007581	0.872	yeast
AAEL011466	AAEL007149	0.871	fly
AAEL011745	AAEL006299	0.871	fly
AAEL003831	AAEL004763	0.871	fly
AAEL014408	AAEL001946	0.871	fly
AAEL007035	AAEL004797	0.871	worm
AAEL014763	AAEL007035	0.871	worm
AAEL008582	AAEL010008	0.871	yeast
AAEL005025	AAEL009839	0.871	yeast
AAEL008755	AAEL003401	0.871	yeast
AAEL000832	AAEL005719	0.871	yeast
AAEL008320	AAEL002800	0.871	yeast
AAEL004351	AAEL004351	0.871	yeast
AAEL003744	AAEL003273	0.871	yeast
AAEL000673	AAEL001187	0.87	fly
AAEL013596	AAEL009192	0.87	fly
AAEL009287	AAEL009287	0.87	yeast
AAEL001324	AAEL006223	0.87	yeast
AAEL003549	AAEL002523	0.869	fly
AAEL012439	AAEL012439	0.869	fly
AAEL010666	AAEL002687	0.869	fly
AAEL013380	AAEL011250	0.869	fly
AAEL015567	AAEL002687	0.869	fly
AAEL013230	AAEL013121	0.869	yeast
AAEL012035	AAEL011025	0.869	yeast
AAEL006725	AAEL003605	0.869	yeast
AAEL002831	AAEL003912	0.869	yeast
AAEL011866	AAEL003552	0.869	yeast
AAEL007400	AAEL003377	0.869	yeast
AAEL006299	AAEL011502	0.868	fly
AAEL015007	AAEL010087	0.868	yeast
AAEL013089	AAEL010087	0.868	yeast
AAEL013248	AAEL008850	0.868	yeast
AAEL009383	AAEL014528	0.868	yeast/fly
AAEL001734	AAEL009937	0.867	fly
AAEL009145	AAEL009839	0.867	yeast
AAEL005742	AAEL006789	0.867	yeast
AAEL008363	AAEL007067	0.867	yeast
AAEL012122	AAEL012095	0.867	yeast
AAEL008363	AAEL006988	0.867	yeast
AAEL006148	AAEL000174	0.866	fly
AAEL006174	AAEL009898	0.866	yeast
AAEL010013	AAEL010387	0.866	yeast
AAEL013369	AAEL003912	0.866	yeast
AAEL002137	AAEL007067	0.866	yeast
AAEL007474	AAEL011478	0.865	fly
AAEL002767	AAEL006782	0.865	fly
AAEL004586	AAEL014168	0.865	worm
AAEL007049	AAEL006061	0.865	yeast
AAEL008930	AAEL010470	0.865	yeast
AAEL006840	AAEL013818	0.865	yeast
AAEL012656	AAEL013818	0.865	yeast
AAEL000568	AAEL014915	0.865	yeast
AAEL012930	AAEL012930	0.865	yeast
AAEL004173	AAEL014915	0.865	yeast
AAEL003400	AAEL011196	0.864	yeast
AAEL011693	AAEL012874	0.864	yeast
AAEL007400	AAEL010060	0.864	yeast
AAEL008728	AAEL011282	0.864	yeast
AAEL008755	AAEL013998	0.864	yeast
AAEL010744	AAEL002445	0.863	fly
AAEL008645	AAEL009478	0.863	fly
AAEL002418	AAEL013116	0.863	yeast
AAEL000568	AAEL012095	0.863	yeast
AAEL001363	AAEL002879	0.863	yeast
AAEL004733	AAEL012095	0.863	yeast
AAEL004173	AAEL012095	0.863	yeast
AAEL011087	AAEL000677	0.863	yeast
AAEL007573	AAEL009308	0.863	yeast
AAEL003409	AAEL008175	0.863	yeast
AAEL012459	AAEL015120	0.862	fly
AAEL012459	AAEL011667	0.862	fly
AAEL014325	AAEL012095	0.862	yeast
AAEL007442	AAEL009160	0.862	yeast
AAEL014325	AAEL012419	0.862	yeast
AAEL007988	AAEL006295	0.862	yeast/worm
AAEL004327	AAEL010975	0.861	fly
AAEL002096	AAEL007219	0.861	fly
AAEL000159	AAEL000159	0.861	fly
AAEL004942	AAEL004358	0.861	yeast
AAEL006223	AAEL007581	0.861	yeast
AAEL004434	AAEL004434	0.861	yeast
AAEL001385	AAEL013821	0.861	yeast
AAEL007692	AAEL014314	0.861	yeast
AAEL008257	AAEL005719	0.861	yeast
AAEL002427	AAEL012330	0.861	yeast
AAEL011866	AAEL007568	0.861	yeast
AAEL007120	AAEL002445	0.86	fly
AAEL004385	AAEL011698	0.86	fly
AAEL005106	AAEL011693	0.86	fly
AAEL006727	AAEL002748	0.86	fly
AAEL001373	AAEL006531	0.86	fly
AAEL012675	AAEL010165	0.86	fly
AAEL009416	AAEL015669	0.86	fly
AAEL008687	AAEL008687	0.86	fly
AAEL006648	AAEL003019	0.86	fly
AAEL006352	AAEL006189	0.86	fly
AAEL001642	AAEL001642	0.86	worm/fly
AAEL003839	AAEL003949	0.86	yeast
AAEL013089	AAEL005830	0.86	yeast
AAEL010559	AAEL000214	0.86	yeast
AAEL000568	AAEL012419	0.86	yeast
AAEL004173	AAEL012419	0.86	yeast
AAEL015007	AAEL005830	0.86	yeast
AAEL014569	AAEL002553	0.859	fly
AAEL003605	AAEL012348	0.859	yeast
AAEL001385	AAEL010206	0.859	yeast
AAEL000706	AAEL004501	0.859	yeast
AAEL003605	AAEL002709	0.859	yeast
AAEL003605	AAEL015244	0.859	yeast
AAEL012122	AAEL007297	0.859	yeast
AAEL006501	AAEL006660	0.859	yeast/fly
AAEL012733	AAEL001044	0.858	fly
AAEL006374	AAEL001260	0.858	fly
AAEL004546	AAEL006040	0.858	yeast
AAEL010468	AAEL007568	0.858	yeast
AAEL012419	AAEL012095	0.858	yeast
AAEL006725	AAEL013818	0.858	yeast
AAEL002764	AAEL006928	0.858	yeast
AAEL008363	AAEL006789	0.858	yeast/worm
AAEL008000	AAEL015296	0.857	fly
AAEL008340	AAEL013679	0.857	fly
AAEL008340	AAEL014722	0.857	fly
AAEL008548	AAEL010805	0.857	fly
AAEL013026	AAEL002553	0.857	fly
AAEL008363	AAEL001972	0.857	yeast
AAEL010087	AAEL006174	0.857	yeast
AAEL005825	AAEL011527	0.857	yeast
AAEL009145	AAEL009914	0.857	yeast
AAEL010468	AAEL014831	0.857	yeast
AAEL011510	AAEL005336	0.857	yeast
AAEL010939	AAEL000138	0.856	fly
AAEL007526	AAEL006952	0.856	fly
AAEL008328	AAEL002978	0.856	fly
AAEL010246	AAEL002461	0.856	yeast
AAEL013390	AAEL011993	0.856	yeast
AAEL012612	AAEL003758	0.855	fly
AAEL010698	AAEL010159	0.855	yeast
AAEL000270	AAEL007297	0.855	yeast
AAEL009905	AAEL007581	0.855	yeast
AAEL005628	AAEL011114	0.855	yeast
AAEL012058	AAEL010433	0.854	fly
AAEL002938	AAEL014549	0.854	fly
AAEL007466	AAEL014717	0.854	fly
AAEL006727	AAEL011518	0.854	fly
AAEL012539	AAEL014508	0.854	fly
AAEL004133	AAEL014200	0.854	fly
AAEL006960	AAEL011363	0.854	fly
AAEL006523	AAEL001631	0.854	fly
AAEL005830	AAEL006174	0.854	yeast
AAEL010387	AAEL010600	0.854	yeast
AAEL002804	AAEL002174	0.854	yeast
AAEL004344	AAEL005400	0.853	fly
AAEL014046	AAEL003807	0.853	fly
AAEL014647	AAEL007385	0.853	fly
AAEL010821	AAEL009830	0.853	yeast
AAEL015244	AAEL011433	0.853	yeast
AAEL012348	AAEL011433	0.853	yeast
AAEL009145	AAEL011433	0.853	yeast
AAEL003273	AAEL007871	0.853	yeast
AAEL008247	AAEL004698	0.853	yeast
AAEL014915	AAEL012095	0.853	yeast
AAEL009887	AAEL005719	0.853	yeast
AAEL006567	AAEL012237	0.852	fly
AAEL005174	AAEL010234	0.852	fly
AAEL003522	AAEL014562	0.852	fly
AAEL006675	AAEL015143	0.852	yeast
AAEL011663	AAEL007904	0.852	yeast
AAEL012122	AAEL012419	0.852	yeast
AAEL007718	AAEL006851	0.852	yeast
AAEL003786	AAEL011692	0.852	yeast
AAEL007718	AAEL012661	0.852	yeast
AAEL003332	AAEL001638	0.851	fly
AAEL012541	AAEL003445	0.851	fly
AAEL008320	AAEL009465	0.851	yeast
AAEL002137	AAEL005742	0.851	yeast
AAEL014262	AAEL011527	0.851	yeast
AAEL010251	AAEL011527	0.851	yeast
AAEL003786	AAEL010617	0.851	yeast
AAEL013369	AAEL007185	0.851	yeast
AAEL008516	AAEL015143	0.851	yeast
AAEL001916	AAEL001985	0.85	fly
AAEL012964	AAEL009621	0.85	fly
AAEL012675	AAEL005541	0.85	fly
AAEL002418	AAEL003409	0.85	yeast
AAEL013818	AAEL001382	0.85	yeast
AAEL013818	AAEL004263	0.85	yeast
AAEL012419	AAEL007297	0.85	yeast
AAEL012874	AAEL006819	0.85	yeast
AAEL010768	AAEL011055	0.849	fly
AAEL010471	AAEL002484	0.849	fly
AAEL011395	AAEL010071	0.849	fly
AAEL000502	AAEL011465	0.849	fly
AAEL007080	AAEL005367	0.849	fly
AAEL002705	AAEL005122	0.849	fly
AAEL002887	AAEL000656	0.849	fly
AAEL007088	AAEL001913	0.849	fly
AAEL006352	AAEL003139	0.849	fly
AAEL011353	AAEL001308	0.849	fly
AAEL009705	AAEL007049	0.849	fly
AAEL014068	AAEL010292	0.849	fly
AAEL005793	AAEL008463	0.849	fly
AAEL007888	AAEL014054	0.849	fly
AAEL007148	AAEL013397	0.849	fly
AAEL002265	AAEL004431	0.849	fly
AAEL003071	AAEL000867	0.849	fly
AAEL012123	AAEL010292	0.849	fly
AAEL005636	AAEL011442	0.849	fly
AAEL007576	AAEL001000	0.849	fly
AAEL001673	AAEL012283	0.849	yeast
AAEL000938	AAEL000330	0.849	yeast
AAEL003273	AAEL014508	0.849	yeast
AAEL012094	AAEL011425	0.849	yeast
AAEL003371	AAEL010651	0.849	yeast
AAEL011480	AAEL005424	0.848	fly
AAEL007415	AAEL003540	0.848	fly
AAEL012306	AAEL007738	0.848	fly
AAEL013112	AAEL013112	0.848	fly
AAEL006792	AAEL004492	0.848	fly
AAEL005958	AAEL005958	0.848	fly
AAEL001588	AAEL004733	0.848	fly
AAEL012306	AAEL012097	0.848	fly
AAEL003752	AAEL010008	0.848	yeast
AAEL004237	AAEL000214	0.848	yeast
AAEL007185	AAEL003912	0.848	yeast
AAEL000270	AAEL012095	0.848	yeast
AAEL006960	AAEL015342	0.847	fly
AAEL002721	AAEL004428	0.847	fly
AAEL002906	AAEL011554	0.847	worm/fly
AAEL000568	AAEL010048	0.847	yeast
AAEL003539	AAEL014324	0.847	yeast
AAEL009905	AAEL009465	0.847	yeast
AAEL004173	AAEL010048	0.847	yeast
AAEL007326	AAEL009437	0.847	yeast
AAEL014237	AAEL003942	0.846	fly
AAEL001363	AAEL009914	0.846	yeast
AAEL012874	AAEL000659	0.846	yeast
AAEL001324	AAEL007581	0.846	yeast/worm
AAEL010836	AAEL001913	0.845	fly
AAEL010069	AAEL011780	0.845	yeast
AAEL011187	AAEL006725	0.845	yeast
AAEL005522	AAEL006956	0.845	yeast
AAEL000982	AAEL014501	0.845	yeast
AAEL011089	AAEL008481	0.844	fly
AAEL006779	AAEL007009	0.844	fly
AAEL013453	AAEL004073	0.844	fly
AAEL004042	AAEL004042	0.844	fly
AAEL013058	AAEL004282	0.844	fly
AAEL009604	AAEL009604	0.844	fly
AAEL002310	AAEL006407	0.844	fly
AAEL010171	AAEL009090	0.844	fly
AAEL004125	AAEL006133	0.844	fly
AAEL012280	AAEL007316	0.844	fly
AAEL005339	AAEL007307	0.844	fly
AAEL013390	AAEL006937	0.844	yeast
AAEL003752	AAEL009608	0.844	yeast
AAEL005636	AAEL011527	0.844	yeast
AAEL014325	AAEL007297	0.844	yeast
AAEL002464	AAEL014053	0.844	yeast
AAEL003049	AAEL003041	0.843	fly
AAEL000331	AAEL010901	0.843	fly
AAEL013662	AAEL011871	0.843	fly
AAEL002137	AAEL006789	0.843	yeast
AAEL009287	AAEL007858	0.843	yeast
AAEL006080	AAEL012826	0.843	yeast
AAEL013530	AAEL010651	0.843	yeast
AAEL008462	AAEL001405	0.843	yeast
AAEL003568	AAEL003564	0.842	fly
AAEL001500	AAEL010744	0.842	fly
AAEL003689	AAEL006956	0.842	yeast
AAEL000490	AAEL006956	0.842	yeast
AAEL003673	AAEL006956	0.842	yeast
AAEL003838	AAEL006956	0.842	yeast
AAEL003401	AAEL013998	0.842	yeast
AAEL003823	AAEL006956	0.842	yeast
AAEL000513	AAEL006956	0.842	yeast
AAEL011999	AAEL006956	0.842	yeast
AAEL003846	AAEL006956	0.842	yeast
AAEL004586	AAEL014711	0.842	yeast
AAEL000517	AAEL006956	0.842	yeast
AAEL003814	AAEL006956	0.842	yeast
AAEL013709	AAEL006956	0.842	yeast
AAEL013248	AAEL000404	0.842	yeast
AAEL003866	AAEL006956	0.842	yeast
AAEL000501	AAEL006956	0.842	yeast
AAEL011087	AAEL011866	0.842	yeast
AAEL005169	AAEL012593	0.841	fly
AAEL009416	AAEL002958	0.841	fly
AAEL015375	AAEL002714	0.841	worm
AAEL003887	AAEL010559	0.841	yeast
AAEL010585	AAEL009042	0.841	yeast
AAEL012904	AAEL003503	0.841	yeast
AAEL010063	AAEL001715	0.841	yeast
AAEL007049	AAEL009898	0.841	yeast
AAEL001200	AAEL001175	0.841	yeast
AAEL012811	AAEL004282	0.84	fly
AAEL001500	AAEL007120	0.84	fly
AAEL003389	AAEL000755	0.84	fly
AAEL004733	AAEL010048	0.84	yeast
AAEL005163	AAEL011282	0.84	yeast
AAEL004733	AAEL014325	0.84	yeast
AAEL009914	AAEL001131	0.84	yeast
AAEL006725	AAEL012656	0.84	yeast
AAEL006725	AAEL006840	0.84	yeast
AAEL010013	AAEL010600	0.84	yeast
AAEL011112	AAEL011126	0.84	yeast
AAEL009589	AAEL010336	0.84	yeast
AAEL013767	AAEL009400	0.84	yeast
AAEL011425	AAEL011876	0.84	yeast
AAEL006150	AAEL007426	0.84	yeast
AAEL014746	AAEL013009	0.839	fly
AAEL010107	AAEL012525	0.839	fly
AAEL014746	AAEL005170	0.839	fly
AAEL009908	AAEL000728	0.839	yeast
AAEL012095	AAEL007297	0.839	yeast
AAEL004288	AAEL014187	0.839	yeast
AAEL001203	AAEL001041	0.839	yeast
AAEL010387	AAEL015244	0.839	yeast
AAEL007692	AAEL004698	0.839	yeast
AAEL004176	AAEL006642	0.839	yeast
AAEL000955	AAEL003573	0.839	yeast
AAEL010387	AAEL012348	0.839	yeast
AAEL001203	AAEL010070	0.839	yeast
AAEL013249	AAEL013249	0.839	yeast
AAEL000270	AAEL014915	0.839	yeast/worm
AAEL005046	AAEL002384	0.838	fly
AAEL000170	AAEL014422	0.838	fly
AAEL003549	AAEL006843	0.838	fly
AAEL005356	AAEL006036	0.838	yeast
AAEL003786	AAEL008794	0.838	yeast
AAEL005364	AAEL010704	0.838	yeast
AAEL004176	AAEL013229	0.838	yeast
AAEL008621	AAEL005232	0.838	yeast
AAEL005356	AAEL015160	0.838	yeast
AAEL014325	AAEL002508	0.838	yeast
AAEL000677	AAEL011866	0.838	yeast
AAEL001673	AAEL014868	0.838	yeast
AAEL004232	AAEL009469	0.838	yeast
AAEL000215	AAEL002232	0.838	yeast
AAEL012459	AAEL011568	0.837	fly
AAEL005513	AAEL005897	0.837	fly
AAEL006819	AAEL012812	0.837	yeast
AAEL012514	AAEL011527	0.837	yeast
AAEL006819	AAEL013045	0.837	yeast
AAEL011754	AAEL009317	0.837	yeast
AAEL009905	AAEL006223	0.837	yeast
AAEL011865	AAEL004185	0.836	fly
AAEL003020	AAEL009835	0.836	fly
AAEL001384	AAEL005276	0.836	fly
AAEL010387	AAEL014540	0.836	yeast
AAEL002064	AAEL010336	0.836	yeast
AAEL000677	AAEL008794	0.836	yeast
AAEL012419	AAEL014915	0.836	yeast
AAEL014915	AAEL002508	0.836	yeast
AAEL009287	AAEL009884	0.836	yeast/worm
AAEL012888	AAEL006897	0.835	fly
AAEL000659	AAEL012812	0.835	yeast
AAEL003786	AAEL007568	0.835	yeast
AAEL004631	AAEL012283	0.835	yeast
AAEL001928	AAEL012283	0.835	yeast
AAEL000659	AAEL013045	0.835	yeast
AAEL010468	AAEL003552	0.835	yeast
AAEL013818	AAEL014528	0.835	yeast
AAEL004294	AAEL004338	0.835	yeast
AAEL011499	AAEL002687	0.834	fly
AAEL013380	AAEL008686	0.834	fly
AAEL011265	AAEL012151	0.834	fly
AAEL001204	AAEL008854	0.834	yeast
AAEL008320	AAEL006223	0.834	yeast
AAEL010821	AAEL003661	0.834	yeast
AAEL000135	AAEL000733	0.834	yeast
AAEL005025	AAEL009914	0.834	yeast
AAEL012675	AAEL005046	0.833	fly
AAEL006370	AAEL007509	0.833	fly
AAEL011830	AAEL015564	0.833	fly
AAEL001831	AAEL003552	0.833	yeast
AAEL010823	AAEL004423	0.833	yeast
AAEL002461	AAEL012330	0.833	yeast
AAEL003581	AAEL004059	0.833	yeast
AAEL012419	AAEL000270	0.833	yeast
AAEL009914	AAEL009839	0.833	yeast
AAEL004563	AAEL004430	0.832	fly
AAEL002595	AAEL006373	0.832	fly
AAEL000609	AAEL007574	0.832	fly
AAEL012656	AAEL004263	0.832	yeast
AAEL011282	AAEL007158	0.832	yeast
AAEL012656	AAEL001382	0.832	yeast
AAEL006840	AAEL001382	0.832	yeast
AAEL006840	AAEL004263	0.832	yeast
AAEL010468	AAEL000677	0.832	yeast
AAEL015648	AAEL014639	0.832	yeast/worm
AAEL015648	AAEL014642	0.832	yeast/worm
AAEL011865	AAEL011172	0.831	fly
AAEL011256	AAEL012401	0.831	fly
AAEL004733	AAEL002508	0.831	yeast
AAEL005364	AAEL007124	0.831	yeast
AAEL004613	AAEL002867	0.831	yeast
AAEL004480	AAEL005567	0.831	yeast
AAEL000825	AAEL007854	0.83	fly
AAEL011433	AAEL009839	0.83	yeast
AAEL003908	AAEL006311	0.83	yeast
AAEL008621	AAEL004480	0.83	yeast
AAEL002542	AAEL007865	0.83	yeast
AAEL002572	AAEL007738	0.829	fly
AAEL001573	AAEL006352	0.829	fly
AAEL010458	AAEL004273	0.829	fly
AAEL002572	AAEL012097	0.829	fly
AAEL011250	AAEL007825	0.829	fly
AAEL010048	AAEL007297	0.829	yeast
AAEL001044	AAEL009608	0.829	yeast
AAEL010821	AAEL014764	0.829	yeast
AAEL010821	AAEL008946	0.829	yeast
AAEL005221	AAEL004183	0.828	fly
AAEL002271	AAEL015244	0.828	fly
AAEL002271	AAEL012348	0.828	fly
AAEL005117	AAEL000890	0.828	fly
AAEL005117	AAEL000896	0.828	fly
AAEL006840	AAEL015244	0.828	yeast
AAEL007049	AAEL015007	0.828	yeast
AAEL006840	AAEL012348	0.828	yeast
AAEL007049	AAEL013089	0.828	yeast
AAEL012656	AAEL015244	0.828	yeast
AAEL003870	AAEL000370	0.828	yeast
AAEL012122	AAEL014325	0.828	yeast
AAEL012656	AAEL012348	0.828	yeast
AAEL006642	AAEL002848	0.827	yeast
AAEL006840	AAEL010013	0.827	yeast
AAEL005263	AAEL006063	0.827	yeast
AAEL002137	AAEL008363	0.827	yeast
AAEL006158	AAEL006956	0.827	yeast
AAEL009832	AAEL011580	0.827	yeast
AAEL012656	AAEL010013	0.827	yeast
AAEL014130	AAEL009388	0.826	fly
AAEL005072	AAEL011711	0.826	fly
AAEL011069	AAEL004653	0.826	fly
AAEL002418	AAEL008175	0.826	yeast
AAEL007718	AAEL007078	0.826	yeast
AAEL012661	AAEL000185	0.826	yeast
AAEL015393	AAEL000370	0.826	yeast
AAEL006851	AAEL000185	0.826	yeast
AAEL014915	AAEL007297	0.826	yeast
AAEL007049	AAEL005830	0.826	yeast
AAEL013229	AAEL002848	0.826	yeast
AAEL003654	AAEL008124	0.826	yeast/fly
AAEL003554	AAEL003554	0.825	fly
AAEL002137	AAEL011663	0.825	yeast
AAEL011693	AAEL006819	0.825	yeast
AAEL014325	AAEL012943	0.825	yeast
AAEL000568	AAEL014325	0.825	yeast
AAEL005728	AAEL010843	0.825	yeast
AAEL001928	AAEL014868	0.825	yeast
AAEL003752	AAEL008852	0.825	yeast
AAEL004173	AAEL014325	0.825	yeast
AAEL004631	AAEL014868	0.825	yeast
AAEL007221	AAEL013795	0.824	fly
AAEL011813	AAEL009278	0.824	fly
AAEL007568	AAEL003552	0.824	yeast
AAEL003968	AAEL014034	0.824	yeast
AAEL008680	AAEL004607	0.824	yeast
AAEL001102	AAEL011417	0.824	yeast
AAEL002401	AAEL006441	0.824	yeast
AAEL013071	AAEL002174	0.824	yeast
AAEL010021	AAEL010046	0.824	yeast/fly
AAEL000362	AAEL001446	0.823	fly
AAEL011256	AAEL003092	0.823	fly
AAEL005976	AAEL007760	0.823	fly
AAEL009383	AAEL009959	0.823	yeast
AAEL000270	AAEL002508	0.823	yeast
AAEL011425	AAEL008247	0.823	yeast
AAEL000278	AAEL000278	0.823	yeast/fly
AAEL002137	AAEL000452	0.823	yeast/fly
AAEL001188	AAEL008730	0.822	fly
AAEL000053	AAEL010514	0.822	fly
AAEL004586	AAEL010433	0.822	worm
AAEL015007	AAEL006174	0.822	yeast
AAEL007718	AAEL013144	0.822	yeast
AAEL005744	AAEL005041	0.822	yeast
AAEL001218	AAEL010843	0.822	yeast
AAEL007521	AAEL006887	0.822	yeast
AAEL006725	AAEL011433	0.822	yeast
AAEL005742	AAEL006462	0.822	yeast
AAEL013089	AAEL006174	0.822	yeast
AAEL003871	AAEL009898	0.822	yeast/worm
AAEL002689	AAEL011568	0.821	fly
AAEL012451	AAEL012451	0.821	worm/fly
AAEL000330	AAEL003922	0.821	yeast
AAEL004492	AAEL010094	0.821	yeast
AAEL000452	AAEL006988	0.821	yeast
AAEL005961	AAEL012283	0.821	yeast
AAEL001532	AAEL006150	0.821	yeast
AAEL012419	AAEL010048	0.821	yeast
AAEL010013	AAEL014540	0.821	yeast
AAEL010821	AAEL000449	0.821	yeast
AAEL012122	AAEL002508	0.821	yeast
AAEL014487	AAEL015076	0.82	fly
AAEL003938	AAEL003941	0.82	fly
AAEL012097	AAEL010641	0.82	yeast
AAEL003975	AAEL004526	0.82	yeast
AAEL007738	AAEL010641	0.82	yeast
AAEL011087	AAEL007568	0.82	yeast
AAEL012094	AAEL011876	0.82	yeast
AAEL003401	AAEL001831	0.82	yeast
AAEL006988	AAEL006462	0.82	yeast
AAEL000118	AAEL011663	0.82	yeast
AAEL014325	AAEL010048	0.82	yeast
AAEL009276	AAEL000242	0.819	fly
AAEL000053	AAEL005307	0.819	fly
AAEL008508	AAEL004291	0.819	fly
AAEL004291	AAEL004291	0.819	fly
AAEL008508	AAEL008508	0.819	fly
AAEL010570	AAEL010570	0.819	worm
AAEL003161	AAEL005819	0.819	yeast
AAEL012122	AAEL014915	0.819	yeast
AAEL006150	AAEL009509	0.819	yeast
AAEL008500	AAEL013061	0.819	yeast
AAEL009898	AAEL014555	0.819	yeast
AAEL009092	AAEL009092	0.819	yeast
AAEL001203	AAEL013997	0.819	yeast
AAEL001904	AAEL011750	0.819	yeast
AAEL006642	AAEL005052	0.819	yeast
AAEL000034	AAEL005245	0.819	yeast/worm
AAEL000330	AAEL010861	0.818	fly
AAEL001638	AAEL003955	0.818	fly
AAEL001698	AAEL001698	0.818	fly
AAEL012095	AAEL002508	0.818	yeast
AAEL014325	AAEL000270	0.818	yeast
AAEL004419	AAEL014528	0.818	yeast
AAEL012419	AAEL002508	0.818	yeast
AAEL012122	AAEL000270	0.818	yeast
AAEL012171	AAEL011265	0.817	fly
AAEL007049	AAEL006174	0.817	yeast
AAEL003552	AAEL011692	0.817	yeast
AAEL007568	AAEL008794	0.817	yeast
AAEL001203	AAEL013991	0.817	yeast
AAEL013229	AAEL005052	0.817	yeast
AAEL005561	AAEL007697	0.817	yeast
AAEL007662	AAEL011114	0.817	yeast
AAEL006080	AAEL002647	0.817	yeast/worm
AAEL003713	AAEL004983	0.816	fly
AAEL001183	AAEL008110	0.816	fly
AAEL001972	AAEL006988	0.816	yeast
AAEL012930	AAEL005114	0.816	yeast
AAEL002137	AAEL000982	0.816	yeast
AAEL014023	AAEL006988	0.816	yeast
AAEL003552	AAEL010617	0.816	yeast
AAEL013144	AAEL000185	0.816	yeast
AAEL005263	AAEL014704	0.816	yeast
AAEL012930	AAEL015263	0.816	yeast
AAEL011256	AAEL011256	0.815	fly
AAEL008008	AAEL003371	0.815	yeast
AAEL001756	AAEL012735	0.815	yeast
AAEL013134	AAEL011087	0.815	yeast
AAEL005356	AAEL011663	0.815	yeast
AAEL010821	AAEL013587	0.815	yeast
AAEL011480	AAEL003976	0.815	yeast
AAEL000034	AAEL014748	0.815	yeast/worm
AAEL001347	AAEL010107	0.814	yeast
AAEL013767	AAEL009437	0.814	yeast
AAEL007650	AAEL006946	0.814	yeast
AAEL004716	AAEL013795	0.814	yeast
AAEL009911	AAEL008755	0.814	yeast
AAEL009041	AAEL011750	0.813	yeast
AAEL012029	AAEL012930	0.813	yeast
AAEL010060	AAEL003377	0.813	yeast
AAEL001972	AAEL007067	0.813	yeast
AAEL004288	AAEL003054	0.813	yeast
AAEL011087	AAEL011692	0.813	yeast
AAEL011087	AAEL010617	0.813	yeast
AAEL007390	AAEL012372	0.812	fly
AAEL006346	AAEL006538	0.812	fly
AAEL003887	AAEL001157	0.812	yeast
AAEL002102	AAEL013071	0.812	yeast
AAEL011776	AAEL001014	0.812	yeast
AAEL013466	AAEL007297	0.812	yeast
AAEL005410	AAEL009407	0.812	yeast
AAEL008164	AAEL015143	0.812	yeast
AAEL010048	AAEL002508	0.812	yeast
AAEL003863	AAEL006956	0.812	yeast
AAEL003833	AAEL006956	0.812	yeast
AAEL004176	AAEL012101	0.812	yeast
AAEL000435	AAEL011438	0.811	fly
AAEL005961	AAEL014868	0.811	yeast
AAEL006946	AAEL009320	0.811	yeast
AAEL005025	AAEL011433	0.811	yeast
AAEL009469	AAEL009383	0.811	yeast/fly
AAEL010013	AAEL015244	0.81	yeast
AAEL007692	AAEL001324	0.81	yeast
AAEL005819	AAEL009657	0.81	yeast
AAEL006642	AAEL005084	0.81	yeast
AAEL001715	AAEL009320	0.81	yeast
AAEL010013	AAEL012348	0.81	yeast
AAEL011093	AAEL014889	0.809	fly
AAEL011050	AAEL002694	0.809	fly
AAEL000362	AAEL010975	0.809	fly
AAEL013390	AAEL015592	0.809	yeast
AAEL008008	AAEL009160	0.809	yeast
AAEL015007	AAEL004173	0.809	yeast
AAEL012514	AAEL013675	0.809	yeast
AAEL015007	AAEL000568	0.809	yeast
AAEL013089	AAEL004173	0.809	yeast
AAEL013089	AAEL000568	0.809	yeast
AAEL013229	AAEL005084	0.809	yeast
AAEL000982	AAEL006988	0.809	yeast
AAEL006415	AAEL010843	0.809	yeast
AAEL007082	AAEL002521	0.808	fly
AAEL004074	AAEL010450	0.808	fly
AAEL005747	AAEL001675	0.808	fly
AAEL014562	AAEL000589	0.808	fly
AAEL001580	AAEL003415	0.808	fly
AAEL009275	AAEL003537	0.808	fly
AAEL009773	AAEL008519	0.808	fly
AAEL007141	AAEL008725	0.808	fly
AAEL007082	AAEL012936	0.808	fly
AAEL002478	AAEL008592	0.808	fly
AAEL004475	AAEL011750	0.808	yeast
AAEL014718	AAEL013074	0.808	yeast
AAEL001506	AAEL014704	0.808	yeast
AAEL011565	AAEL007297	0.808	yeast
AAEL007650	AAEL004480	0.808	yeast
AAEL006725	AAEL009839	0.808	yeast
AAEL000070	AAEL002471	0.807	fly
AAEL004062	AAEL013845	0.807	fly
AAEL007284	AAEL002082	0.807	fly
AAEL007917	AAEL004073	0.807	fly
AAEL010605	AAEL006986	0.807	fly
AAEL009928	AAEL012071	0.807	worm
AAEL010468	AAEL012284	0.807	yeast
AAEL003370	AAEL008733	0.807	yeast
AAEL005567	AAEL005238	0.807	yeast
AAEL010468	AAEL014869	0.807	yeast
AAEL009037	AAEL010070	0.807	yeast
AAEL010007	AAEL012812	0.807	yeast
AAEL013098	AAEL006040	0.807	yeast
AAEL010007	AAEL013045	0.807	yeast
AAEL009037	AAEL001041	0.807	yeast
AAEL000677	AAEL011692	0.807	yeast
AAEL010595	AAEL005245	0.807	yeast/worm
AAEL015598	AAEL013845	0.806	fly
AAEL008151	AAEL015076	0.806	fly
AAEL008153	AAEL015076	0.806	fly
AAEL006370	AAEL001698	0.806	fly
AAEL000677	AAEL010617	0.806	yeast
AAEL008755	AAEL011087	0.806	yeast
AAEL001742	AAEL001742	0.806	yeast
AAEL010107	AAEL009719	0.805	fly
AAEL010665	AAEL012624	0.805	fly
AAEL012958	AAEL010108	0.805	fly
AAEL014501	AAEL010797	0.805	yeast
AAEL008641	AAEL008108	0.805	yeast
AAEL000568	AAEL013676	0.805	yeast
AAEL004364	AAEL003975	0.805	yeast
AAEL000568	AAEL014723	0.805	yeast
AAEL010567	AAEL011433	0.805	yeast
AAEL004173	AAEL014723	0.805	yeast
AAEL002703	AAEL010480	0.805	yeast
AAEL004173	AAEL013676	0.805	yeast
AAEL000175	AAEL007078	0.805	yeast
AAEL002703	AAEL014817	0.805	yeast
AAEL009914	AAEL011433	0.805	yeast
AAEL005646	AAEL013291	0.804	fly
AAEL001375	AAEL011090	0.804	fly
AAEL014831	AAEL011866	0.804	yeast
AAEL008770	AAEL009898	0.804	yeast
AAEL001916	AAEL013249	0.804	yeast
AAEL010063	AAEL006946	0.804	yeast
AAEL011087	AAEL008794	0.804	yeast
AAEL000677	AAEL003552	0.804	yeast
AAEL010595	AAEL014748	0.804	yeast/worm
AAEL011361	AAEL011667	0.803	fly
AAEL009220	AAEL006405	0.803	fly
AAEL011361	AAEL015120	0.803	fly
AAEL011271	AAEL001698	0.803	yeast
AAEL007078	AAEL013144	0.803	yeast
AAEL010468	AAEL011087	0.803	yeast
AAEL010821	AAEL006117	0.803	yeast
AAEL006946	AAEL003117	0.803	yeast
AAEL014528	AAEL007877	0.803	yeast
AAEL010101	AAEL010567	0.803	yeast
AAEL005308	AAEL004338	0.803	yeast
AAEL013863	AAEL007274	0.802	fly
AAEL004129	AAEL001124	0.802	fly
AAEL015001	AAEL006040	0.802	yeast
AAEL015160	AAEL007904	0.802	yeast
AAEL008500	AAEL005355	0.802	yeast
AAEL006036	AAEL007904	0.802	yeast
AAEL011693	AAEL012812	0.802	yeast
AAEL003401	AAEL006566	0.802	yeast
AAEL011693	AAEL013045	0.802	yeast
AAEL001446	AAEL010975	0.801	fly
AAEL001904	AAEL001005	0.801	fly
AAEL003605	AAEL014528	0.801	yeast
AAEL015007	AAEL008770	0.801	yeast
AAEL013089	AAEL008770	0.801	yeast
AAEL000677	AAEL007568	0.801	yeast
AAEL002913	AAEL013642	0.8	fly
AAEL013683	AAEL003438	0.8	fly
AAEL009756	AAEL011058	0.8	fly
AAEL009756	AAEL013094	0.8	fly
AAEL008316	AAEL007148	0.8	worm
AAEL013173	AAEL011084	0.8	worm
AAEL010567	AAEL003721	0.8	worm
AAEL005858	AAEL001275	0.8	worm
AAEL007988	AAEL003993	0.8	worm
AAEL008379	AAEL014747	0.8	worm
AAEL005238	AAEL012501	0.8	worm
AAEL011673	AAEL005730	0.8	worm
AAEL012545	AAEL002510	0.8	worm
AAEL008379	AAEL001058	0.8	worm
AAEL002321	AAEL002467	0.8	worm
AAEL001212	AAEL009604	0.8	worm
AAEL007469	AAEL007586	0.8	worm
AAEL004733	AAEL007306	0.8	worm
AAEL006511	AAEL010368	0.8	worm
AAEL013939	AAEL009254	0.8	worm
AAEL004040	AAEL003383	0.8	worm
AAEL002321	AAEL003721	0.8	worm
AAEL002906	AAEL000328	0.8	worm
AAEL000568	AAEL005056	0.8	worm
AAEL000497	AAEL014557	0.8	worm
AAEL001649	AAEL001649	0.8	worm
AAEL004492	AAEL008963	0.8	worm
AAEL015007	AAEL010251	0.8	worm
AAEL005858	AAEL013583	0.8	worm
AAEL008379	AAEL012845	0.8	worm
AAEL015007	AAEL007463	0.8	worm
AAEL002321	AAEL009884	0.8	worm
AAEL013010	AAEL012029	0.8	worm
AAEL013010	AAEL009884	0.8	worm
AAEL011172	AAEL007682	0.8	worm
AAEL006730	AAEL014557	0.8	worm
AAEL000568	AAEL007699	0.8	worm
AAEL009902	AAEL005667	0.8	worm
AAEL000633	AAEL013270	0.8	worm
AAEL013010	AAEL013863	0.8	worm
AAEL003541	AAEL001865	0.8	worm
AAEL003273	AAEL014557	0.8	worm
AAEL009692	AAEL009692	0.8	worm
AAEL006117	AAEL011309	0.8	worm
AAEL001212	AAEL001930	0.8	worm
AAEL012115	AAEL007682	0.8	worm
AAEL012071	AAEL001832	0.8	worm
AAEL004235	AAEL004744	0.8	worm
AAEL008379	AAEL011145	0.8	worm
AAEL014959	AAEL003670	0.8	worm
AAEL003851	AAEL014557	0.8	worm
AAEL007306	AAEL008484	0.8	worm
AAEL001716	AAEL014557	0.8	worm
AAEL002906	AAEL010342	0.8	worm
AAEL005131	AAEL005131	0.8	worm
AAEL004039	AAEL012584	0.8	worm
AAEL005667	AAEL008484	0.8	worm
AAEL005667	AAEL002467	0.8	worm
AAEL003818	AAEL014557	0.8	worm
AAEL005830	AAEL000579	0.8	worm
AAEL001154	AAEL010585	0.8	worm
AAEL008960	AAEL006117	0.8	worm
AAEL013173	AAEL009224	0.8	worm
AAEL002647	AAEL010517	0.8	worm
AAEL008379	AAEL009884	0.8	worm
AAEL004040	AAEL014187	0.8	worm
AAEL000759	AAEL008105	0.8	worm
AAEL006519	AAEL011309	0.8	worm
AAEL009701	AAEL012409	0.8	worm
AAEL000568	AAEL013533	0.8	worm
AAEL011873	AAEL000128	0.8	worm
AAEL010803	AAEL003215	0.8	worm
AAEL005131	AAEL009795	0.8	worm
AAEL003152	AAEL006712	0.8	worm
AAEL002906	AAEL009653	0.8	worm
AAEL004385	AAEL004385	0.8	worm
AAEL010057	AAEL011751	0.8	worm
AAEL000494	AAEL014557	0.8	worm
AAEL006061	AAEL008000	0.8	worm
AAEL014070	AAEL007682	0.8	worm
AAEL006315	AAEL013270	0.8	worm
AAEL004846	AAEL011105	0.8	worm
AAEL014070	AAEL012969	0.8	worm
AAEL003914	AAEL001865	0.8	worm
AAEL004266	AAEL004266	0.8	worm
AAEL005075	AAEL007306	0.8	worm
AAEL013173	AAEL004176	0.8	worm
AAEL013939	AAEL013642	0.8	worm
AAEL001121	AAEL004985	0.8	worm
AAEL009275	AAEL012185	0.8	worm
AAEL015069	AAEL006309	0.8	worm
AAEL011607	AAEL003634	0.8	worm
AAEL008960	AAEL012969	0.8	worm
AAEL013786	AAEL002471	0.8	worm
AAEL011478	AAEL002467	0.8	worm
AAEL002772	AAEL010342	0.8	worm
AAEL001775	AAEL012519	0.8	worm
AAEL008316	AAEL004338	0.8	worm
AAEL003914	AAEL004838	0.8	worm
AAEL014314	AAEL010168	0.8	worm
AAEL000174	AAEL004568	0.8	worm
AAEL012271	AAEL004985	0.8	worm
AAEL013786	AAEL009388	0.8	worm
AAEL004492	AAEL013858	0.8	worm
AAEL009200	AAEL011751	0.8	worm
AAEL004756	AAEL008484	0.8	worm
AAEL010937	AAEL012472	0.8	worm
AAEL004586	AAEL003736	0.8	worm
AAEL015007	AAEL014262	0.8	worm
AAEL011221	AAEL010555	0.8	worm
AAEL002597	AAEL003721	0.8	worm
AAEL011873	AAEL005617	0.8	worm
AAEL006061	AAEL001616	0.8	worm
AAEL013890	AAEL001616	0.8	worm
AAEL003914	AAEL004846	0.8	worm
AAEL012071	AAEL011948	0.8	worm
AAEL014394	AAEL002471	0.8	worm
AAEL004173	AAEL001593	0.8	worm
AAEL008770	AAEL012519	0.8	worm
AAEL013858	AAEL014557	0.8	worm
AAEL002818	AAEL012753	0.8	worm
AAEL005830	AAEL004198	0.8	worm
AAEL006419	AAEL014747	0.8	worm
AAEL007049	AAEL015199	0.8	worm
AAEL013786	AAEL009739	0.8	worm
AAEL002647	AAEL001032	0.8	worm
AAEL012271	AAEL009224	0.8	worm
AAEL013939	AAEL008788	0.8	worm
AAEL004266	AAEL001371	0.8	worm
AAEL012723	AAEL005667	0.8	worm
AAEL010567	AAEL007521	0.8	worm
AAEL009415	AAEL013270	0.8	worm
AAEL013939	AAEL013824	0.8	worm
AAEL013786	AAEL001165	0.8	worm
AAEL013212	AAEL014557	0.8	worm
AAEL004308	AAEL012175	0.8	worm
AAEL002772	AAEL000730	0.8	worm
AAEL012843	AAEL014557	0.8	worm
AAEL014932	AAEL010230	0.8	worm
AAEL001775	AAEL010546	0.8	worm
AAEL013939	AAEL007859	0.8	worm
AAEL003914	AAEL000178	0.8	worm
AAEL005071	AAEL008234	0.8	worm
AAEL012271	AAEL010230	0.8	worm
AAEL001775	AAEL010455	0.8	worm
AAEL004733	AAEL006138	0.8	worm
AAEL012095	AAEL013270	0.8	worm
AAEL007005	AAEL014557	0.8	worm
AAEL006080	AAEL006080	0.8	worm
AAEL005667	AAEL002862	0.8	worm
AAEL000428	AAEL000428	0.8	worm
AAEL010759	AAEL009701	0.8	worm
AAEL013939	AAEL004474	0.8	worm
AAEL007306	AAEL007306	0.8	worm
AAEL001756	AAEL014557	0.8	worm
AAEL005166	AAEL013863	0.8	worm
AAEL013396	AAEL003721	0.8	worm
AAEL002118	AAEL000730	0.8	worm
AAEL004173	AAEL003143	0.8	worm
AAEL008185	AAEL009088	0.8	worm
AAEL000856	AAEL000856	0.8	worm
AAEL007241	AAEL000549	0.8	worm
AAEL003022	AAEL014550	0.8	worm
AAEL014394	AAEL003357	0.8	worm
AAEL012943	AAEL011059	0.8	worm
AAEL013786	AAEL000359	0.8	worm
AAEL000579	AAEL008000	0.8	worm
AAEL002714	AAEL013253	0.8	worm
AAEL009415	AAEL008641	0.8	worm
AAEL008083	AAEL004503	0.8	worm
AAEL011380	AAEL001411	0.8	worm
AAEL008379	AAEL004221	0.8	worm
AAEL013064	AAEL007881	0.8	worm
AAEL012115	AAEL012969	0.8	worm
AAEL004173	AAEL003359	0.8	worm
AAEL005858	AAEL015006	0.8	worm
AAEL000193	AAEL012545	0.8	worm
AAEL005968	AAEL004076	0.8	worm
AAEL008306	AAEL014557	0.8	worm
AAEL004756	AAEL004756	0.8	worm
AAEL006331	AAEL012989	0.8	worm
AAEL001121	AAEL003634	0.8	worm
AAEL010089	AAEL000730	0.8	worm
AAEL004173	AAEL013583	0.8	worm
AAEL008185	AAEL007160	0.8	worm
AAEL006419	AAEL001058	0.8	worm
AAEL010803	AAEL010546	0.8	worm
AAEL003499	AAEL003634	0.8	worm
AAEL013786	AAEL007306	0.8	worm
AAEL006789	AAEL011309	0.8	worm
AAEL014394	AAEL009388	0.8	worm
AAEL010781	AAEL003430	0.8	worm
AAEL004173	AAEL010610	0.8	worm
AAEL009701	AAEL000262	0.8	worm
AAEL012983	AAEL007211	0.8	worm
AAEL002660	AAEL004756	0.8	worm
AAEL009739	AAEL014557	0.8	worm
AAEL006315	AAEL012451	0.8	worm
AAEL009882	AAEL008611	0.8	worm
AAEL009701	AAEL006174	0.8	worm
AAEL005166	AAEL007521	0.8	worm
AAEL006419	AAEL011657	0.8	worm
AAEL003826	AAEL014557	0.8	worm
AAEL004797	AAEL008265	0.8	worm
AAEL013939	AAEL009884	0.8	worm
AAEL000677	AAEL006518	0.8	worm
AAEL009275	AAEL011277	0.8	worm
AAEL006174	AAEL005655	0.8	worm
AAEL013786	AAEL003357	0.8	worm
AAEL003871	AAEL010533	0.8	worm
AAEL004563	AAEL003871	0.8	worm
AAEL005166	AAEL008484	0.8	worm
AAEL012473	AAEL014557	0.8	worm
AAEL004173	AAEL013097	0.8	worm
AAEL002789	AAEL013270	0.8	worm
AAEL006511	AAEL007160	0.8	worm
AAEL011873	AAEL004500	0.8	worm
AAEL005667	AAEL007914	0.8	worm
AAEL009898	AAEL007306	0.8	worm
AAEL002118	AAEL001005	0.8	worm
AAEL013694	AAEL000529	0.8	worm
AAEL004185	AAEL007682	0.8	worm
AAEL008770	AAEL014262	0.8	worm
AAEL006107	AAEL000641	0.8	worm
AAEL009701	AAEL009320	0.8	worm
AAEL013575	AAEL007211	0.8	worm
AAEL000568	AAEL001593	0.8	worm
AAEL001622	AAEL014262	0.8	worm
AAEL009387	AAEL000328	0.8	worm
AAEL015066	AAEL008930	0.8	worm
AAEL014931	AAEL014931	0.8	worm
AAEL004515	AAEL003634	0.8	worm
AAEL003541	AAEL004048	0.8	worm
AAEL013064	AAEL014557	0.8	worm
AAEL012472	AAEL012475	0.8	worm
AAEL000525	AAEL014557	0.8	worm
AAEL012545	AAEL012545	0.8	worm
AAEL007306	AAEL015064	0.8	worm
AAEL005667	AAEL012264	0.8	worm
AAEL004733	AAEL012733	0.8	worm
AAEL009085	AAEL012472	0.8	worm
AAEL010759	AAEL010342	0.8	worm
AAEL012943	AAEL013095	0.8	worm
AAEL003481	AAEL011136	0.8	worm
AAEL005667	AAEL014495	0.8	worm
AAEL003871	AAEL008000	0.8	worm
AAEL000568	AAEL012585	0.8	worm
AAEL007153	AAEL011711	0.8	worm
AAEL006788	AAEL005449	0.8	worm
AAEL011478	AAEL014557	0.8	worm
AAEL009692	AAEL001094	0.8	worm
AAEL003862	AAEL014557	0.8	worm
AAEL005354	AAEL012234	0.8	worm
AAEL003871	AAEL003871	0.8	worm
AAEL011172	AAEL002261	0.8	worm
AAEL004173	AAEL012585	0.8	worm
AAEL014394	AAEL007306	0.8	worm
AAEL001371	AAEL001371	0.8	worm
AAEL004185	AAEL002261	0.8	worm
AAEL008500	AAEL013348	0.8	worm
AAEL009701	AAEL000641	0.8	worm
AAEL004639	AAEL001058	0.8	worm
AAEL002118	AAEL001220	0.8	worm
AAEL004040	AAEL006029	0.8	worm
AAEL004756	AAEL012753	0.8	worm
AAEL002647	AAEL000270	0.8	worm
AAEL001622	AAEL002756	0.8	worm
AAEL014642	AAEL002118	0.8	worm
AAEL000856	AAEL008484	0.8	worm
AAEL010689	AAEL002705	0.8	worm
AAEL009068	AAEL009068	0.8	worm
AAEL000568	AAEL013583	0.8	worm
AAEL004639	AAEL014747	0.8	worm
AAEL005166	AAEL009884	0.8	worm
AAEL006029	AAEL006029	0.8	worm
AAEL002714	AAEL003877	0.8	worm
AAEL004173	AAEL005056	0.8	worm
AAEL013676	AAEL013270	0.8	worm
AAEL013010	AAEL006664	0.8	worm
AAEL014314	AAEL010318	0.8	worm
AAEL003684	AAEL014843	0.8	worm
AAEL002906	AAEL002663	0.8	worm
AAEL005870	AAEL002683	0.8	worm
AAEL002818	AAEL013614	0.8	worm
AAEL006029	AAEL003383	0.8	worm
AAEL011873	AAEL012359	0.8	worm
AAEL007153	AAEL012271	0.8	worm
AAEL002906	AAEL002833	0.8	worm
AAEL013320	AAEL003634	0.8	worm
AAEL001324	AAEL012545	0.8	worm
AAEL013939	AAEL003721	0.8	worm
AAEL008083	AAEL000529	0.8	worm
AAEL000568	AAEL003359	0.8	worm
AAEL005667	AAEL012885	0.8	worm
AAEL003771	AAEL006629	0.8	worm
AAEL004173	AAEL007699	0.8	worm
AAEL009770	AAEL009770	0.8	worm
AAEL000568	AAEL013097	0.8	worm
AAEL013236	AAEL007306	0.8	worm
AAEL004733	AAEL004733	0.8	worm
AAEL009701	AAEL007914	0.8	worm
AAEL011873	AAEL005864	0.8	worm
AAEL009692	AAEL005667	0.8	worm
AAEL014394	AAEL001165	0.8	worm
AAEL009739	AAEL012888	0.8	worm
AAEL000568	AAEL010610	0.8	worm
AAEL014394	AAEL000359	0.8	worm
AAEL003871	AAEL013270	0.8	worm
AAEL012843	AAEL007881	0.8	worm
AAEL006789	AAEL004221	0.8	worm
AAEL003684	AAEL011708	0.8	worm
AAEL010595	AAEL006647	0.8	worm
AAEL008379	AAEL013642	0.8	worm
AAEL008770	AAEL010251	0.8	worm
AAEL005858	AAEL013097	0.8	worm
AAEL005830	AAEL001616	0.8	worm
AAEL014932	AAEL009224	0.8	worm
AAEL011242	AAEL011242	0.8	worm
AAEL007392	AAEL004985	0.8	worm
AAEL011478	AAEL002475	0.8	worm
AAEL013939	AAEL002206	0.8	worm
AAEL013896	AAEL011704	0.8	worm
AAEL007025	AAEL008484	0.8	worm
AAEL005655	AAEL001212	0.8	worm
AAEL005014	AAEL013068	0.8	worm
AAEL013939	AAEL009958	0.8	worm
AAEL000045	AAEL010555	0.8	worm
AAEL006174	AAEL007306	0.8	worm
AAEL012071	AAEL000858	0.8	worm
AAEL008500	AAEL010667	0.8	worm
AAEL004586	AAEL009653	0.8	worm
AAEL002772	AAEL006544	0.8	worm
AAEL007042	AAEL008484	0.8	worm
AAEL004586	AAEL014271	0.8	worm
AAEL005343	AAEL003758	0.8	worm
AAEL008770	AAEL011025	0.8	worm
AAEL013896	AAEL014843	0.8	worm
AAEL007025	AAEL007025	0.8	worm
AAEL011657	AAEL000359	0.8	worm
AAEL011272	AAEL010555	0.8	worm
AAEL003174	AAEL000359	0.8	worm
AAEL013236	AAEL001144	0.8	worm
AAEL014723	AAEL013270	0.8	worm
AAEL001775	AAEL003215	0.8	worm
AAEL005313	AAEL008341	0.8	worm
AAEL008788	AAEL007306	0.8	worm
AAEL003022	AAEL011643	0.8	worm
AAEL002090	AAEL009614	0.8	worm
AAEL003684	AAEL011704	0.8	worm
AAEL003914	AAEL008790	0.8	worm
AAEL007306	AAEL012753	0.8	worm
AAEL009898	AAEL011834	0.8	worm
AAEL002772	AAEL008700	0.8	worm
AAEL004733	AAEL009496	0.8	worm
AAEL002647	AAEL004500	0.8	worm
AAEL005343	AAEL004563	0.8	worm
AAEL008500	AAEL005970	0.8	worm
AAEL004756	AAEL012885	0.8	worm
AAEL002186	AAEL004358	0.8	worm
AAEL005667	AAEL005667	0.8	worm
AAEL013818	AAEL007682	0.8	worm
AAEL012545	AAEL009701	0.8	worm
AAEL005830	AAEL013270	0.8	worm
AAEL013869	AAEL007160	0.8	worm
AAEL009701	AAEL001005	0.8	worm
AAEL013010	AAEL008484	0.8	worm
AAEL008770	AAEL007463	0.8	worm
AAEL007049	AAEL010661	0.8	worm
AAEL001775	AAEL011545	0.8	worm
AAEL002336	AAEL009614	0.8	worm
AAEL005131	AAEL010661	0.8	worm
AAEL010567	AAEL008484	0.8	worm
AAEL014639	AAEL002118	0.8	worm
AAEL004733	AAEL004697	0.8	worm
AAEL000568	AAEL015006	0.8	worm
AAEL007241	AAEL001756	0.8	worm
AAEL000518	AAEL014557	0.8	worm
AAEL001874	AAEL004347	0.8	worm
AAEL006061	AAEL006061	0.8	worm
AAEL004733	AAEL006126	0.8	worm
AAEL008379	AAEL008412	0.8	worm
AAEL013939	AAEL013823	0.8	worm
AAEL005071	AAEL002318	0.8	worm
AAEL006420	AAEL001623	0.8	worm
AAEL008739	AAEL003359	0.8	worm
AAEL015122	AAEL005730	0.8	worm
AAEL001912	AAEL003721	0.8	worm
[truncated: 62,451 more rows]
