# Supplementary material for: Response of the mosquito protein interaction network to dengue infection
Source: BMC Genomics. 2010 Jun 16;11:380. doi: 10.1186/1471-2164-11-380 (PMC3091628; doi:10.1186/1471-2164-11-380)
Supplement: Additional file 4 — Functional annotation of 78 clusters comprising more than 10 protein members. [file 1471-2164-11-380-S4.XLS]

## Sheet: MCL Clusters
Cluster	GeneID
1	AAEL006986
1	AAEL011958
1	AAEL014921
1	AAEL012340
1	AAEL008459
1	AAEL003529
1	AAEL007244
1	AAEL007251
1	AAEL004973
1	AAEL004512
1	AAEL007662
1	AAEL004933
1	AAEL000950
1	AAEL009068
1	AAEL011114
1	AAEL000292
1	AAEL000076
1	AAEL011832
1	AAEL004493
1	AAEL005628
1	AAEL015586
1	AAEL013044
1	AAEL004663
1	AAEL010694
1	AAEL003657
1	AAEL003403
1	AAEL001160
1	AAEL009798
1	AAEL001243
1	AAEL008925
1	AAEL000980
1	AAEL004852
1	AAEL007257
1	AAEL013054
1	AAEL014554
1	AAEL011807
1	AAEL011060
1	AAEL001893
1	AAEL011427
1	AAEL006603
1	AAEL015347
1	AAEL008838
1	AAEL011887
1	AAEL007564
1	AAEL012802
1	AAEL008276
1	AAEL014149
1	AAEL011816
1	AAEL001811
1	AAEL015543
1	AAEL002863
1	AAEL010575
1	AAEL000299
1	AAEL012810
1	AAEL004170
1	AAEL000005
1	AAEL007864
1	AAEL003484
1	AAEL003471
1	AAEL014918
1	AAEL012345
1	AAEL012407
1	AAEL015326
1	AAEL011467
1	AAEL002515
1	AAEL013361
1	AAEL012199
1	AAEL013368
1	AAEL014920
1	AAEL004929
1	AAEL013362
1	AAEL014919
1	AAEL012349
1	AAEL004925
1	AAEL012344
1	AAEL014917
1	AAEL012343
1	AAEL014916
1	AAEL013365
1	AAEL012350
1	AAEL012342
1	AAEL014218
1	AAEL012341
1	AAEL002909
1	AAEL008860
1	AAEL000261
1	AAEL006694
1	AAEL011805
1	AAEL009725
1	AAEL007429
1	AAEL008324
1	AAEL013048
1	AAEL004519
1	AAEL013091
2	AAEL010087
2	AAEL009898
2	AAEL005830
2	AAEL011248
2	AAEL002401
2	AAEL010748
2	AAEL010048
2	AAEL000568
2	AAEL004173
2	AAEL007297
2	AAEL010800
2	AAEL004733
2	AAEL012122
2	AAEL000270
2	AAEL003431
2	AAEL014915
2	AAEL004308
2	AAEL006174
2	AAEL012419
2	AAEL012095
2	AAEL014325
2	AAEL012943
2	AAEL006315
2	AAEL004563
2	AAEL014723
2	AAEL013676
2	AAEL010496
2	AAEL002508
2	AAEL004430
2	AAEL003871
2	AAEL013236
2	AAEL013089
2	AAEL006061
2	AAEL006441
2	AAEL007049
2	AAEL015007
2	AAEL008770
2	AAEL002789
2	AAEL009026
2	AAEL006126
2	AAEL004697
2	AAEL009496
2	AAEL006138
2	AAEL010434
2	AAEL013095
2	AAEL011059
2	AAEL011679
2	AAEL003916
2	AAEL002332
2	AAEL012917
2	AAEL010533
2	AAEL015415
2	AAEL008739
2	AAEL003359
2	AAEL015365
2	AAEL009626
2	AAEL003391
2	AAEL012585
2	AAEL015539
2	AAEL008338
2	AAEL000815
2	AAEL004651
2	AAEL014742
2	AAEL013079
2	AAEL013466
2	AAEL011565
2	AAEL014555
2	AAEL002234
2	AAEL014668
2	AAEL010929
2	AAEL008117
2	AAEL010276
2	AAEL014741
2	AAEL010427
3	AAEL015684
3	AAEL002551
3	AAEL013189
3	AAEL015683
3	AAEL003968
3	AAEL003669
3	AAEL015675
3	AAEL015682
3	AAEL011574
3	AAEL015677
3	AAEL015681
3	AAEL015680
3	AAEL015674
3	AAEL011580
3	AAEL015676
3	AAEL015678
3	AAEL015679
3	AAEL005114
3	AAEL015263
3	AAEL013709
3	AAEL003851
3	AAEL003687
3	AAEL003818
3	AAEL003862
3	AAEL000497
3	AAEL000518
3	AAEL010827
3	AAEL000494
3	AAEL003820
3	AAEL003826
3	AAEL000525
3	AAEL007005
3	AAEL003706
3	AAEL008248
3	AAEL004716
3	AAEL003846
3	AAEL003814
3	AAEL003673
3	AAEL000517
3	AAEL011999
3	AAEL003866
3	AAEL000490
3	AAEL003838
3	AAEL003689
3	AAEL003833
3	AAEL003863
3	AAEL000501
3	AAEL000513
3	AAEL003823
3	AAEL014965
3	AAEL009364
3	AAEL006532
3	AAEL009302
3	AAEL009518
3	AAEL003752
3	AAEL002037
3	AAEL003165
3	AAEL002090
3	AAEL011759
3	AAEL002951
3	AAEL009882
3	AAEL008611
4	AAEL009839
4	AAEL009618
4	AAEL010101
4	AAEL001131
4	AAEL006725
4	AAEL010387
4	AAEL012919
4	AAEL011433
4	AAEL009959
4	AAEL003605
4	AAEL008437
4	AAEL008445
4	AAEL000241
4	AAEL010600
4	AAEL009914
4	AAEL009145
4	AAEL000394
4	AAEL014649
4	AAEL015441
4	AAEL015244
4	AAEL002709
4	AAEL005025
4	AAEL001382
4	AAEL004263
4	AAEL012348
4	AAEL014540
4	AAEL002980
4	AAEL010013
4	AAEL013818
4	AAEL011745
4	AAEL012656
4	AAEL014167
4	AAEL010612
4	AAEL006840
4	AAEL011687
4	AAEL014040
4	AAEL001231
4	AAEL009383
4	AAEL006135
4	AAEL011612
4	AAEL009922
4	AAEL005279
4	AAEL004167
5	AAEL012260
5	AAEL012962
5	AAEL006063
5	AAEL005263
5	AAEL001506
5	AAEL007655
5	AAEL013463
5	AAEL004368
5	AAEL010248
5	AAEL006469
5	AAEL011960
5	AAEL000708
5	AAEL000422
5	AAEL012147
5	AAEL009308
5	AAEL001238
5	AAEL002108
5	AAEL003367
5	AAEL014051
5	AAEL005932
5	AAEL006549
5	AAEL003975
5	AAEL000001
5	AAEL015673
5	AAEL015455
5	AAEL007573
5	AAEL006600
5	AAEL011378
5	AAEL009579
5	AAEL008443
5	AAEL011249
5	AAEL004526
5	AAEL014904
5	AAEL014750
5	AAEL010942
5	AAEL010885
5	AAEL007150
5	AAEL003555
5	AAEL004364
5	AAEL004075
5	AAEL015645
6	AAEL013344
6	AAEL013351
6	AAEL013345
6	AAEL010664
6	AAEL013338
6	AAEL013340
6	AAEL010654
6	AAEL013349
6	AAEL013350
6	AAEL010660
6	AAEL013339
6	AAEL013341
6	AAEL013347
6	AAEL013352
6	AAEL013346
6	AAEL008500
6	AAEL000783
6	AAEL000478
6	AAEL013348
6	AAEL010667
6	AAEL014169
6	AAEL004848
6	AAEL013061
6	AAEL005355
6	AAEL010670
6	AAEL001363
6	AAEL002879
6	AAEL015050
6	AAEL009575
6	AAEL001599
6	AAEL002308
6	AAEL005970
6	AAEL015437
6	AAEL011349
6	AAEL015607
6	AAEL003344
6	AAEL003985
7	AAEL008572
7	AAEL011282
7	AAEL007639
7	AAEL011255
7	AAEL009309
7	AAEL007158
7	AAEL003661
7	AAEL009912
7	AAEL012980
7	AAEL006640
7	AAEL001169
7	AAEL012056
7	AAEL008852
7	AAEL009738
7	AAEL012100
7	AAEL008728
7	AAEL004818
7	AAEL004997
7	AAEL001037
7	AAEL009859
7	AAEL005041
7	AAEL005163
7	AAEL011081
7	AAEL014506
7	AAEL008942
7	AAEL015449
7	AAEL005744
7	AAEL004445
7	AAEL011827
7	AAEL004482
7	AAEL004455
7	AAEL004063
7	AAEL014037
7	AAEL003293
7	AAEL009285
7	AAEL010317
8	AAEL002688
8	AAEL013116
8	AAEL005138
8	AAEL005375
8	AAEL014371
8	AAEL014244
8	AAEL001365
8	AAEL003098
8	AAEL003102
8	AAEL005903
8	AAEL003058
8	AAEL008749
8	AAEL010366
8	AAEL008751
8	AAEL008560
8	AAEL003076
8	AAEL001816
8	AAEL001586
8	AAEL011937
8	AAEL001822
8	AAEL008568
8	AAEL010386
8	AAEL003079
8	AAEL010381
8	AAEL001364
8	AAEL001548
8	AAEL010390
8	AAEL003091
8	AAEL001533
8	AAEL000687
8	AAEL003099
8	AAEL014246
8	AAEL001804
8	AAEL007201
9	AAEL003273
9	AAEL012735
9	AAEL014508
9	AAEL004327
9	AAEL006221
9	AAEL001872
9	AAEL001942
9	AAEL010677
9	AAEL007669
9	AAEL003206
9	AAEL001931
9	AAEL001461
9	AAEL000365
9	AAEL014709
9	AAEL011993
9	AAEL015464
9	AAEL010960
9	AAEL003591
9	AAEL003303
9	AAEL003744
9	AAEL012539
9	AAEL014560
9	AAEL006665
9	AAEL014494
9	AAEL012259
9	AAEL011906
9	AAEL001756
9	AAEL010671
9	AAEL009685
9	AAEL010075
9	AAEL003183
10	AAEL000707
10	AAEL014528
10	AAEL004419
10	AAEL007877
10	AAEL010588
10	AAEL007962
10	AAEL006307
10	AAEL010500
10	AAEL007948
10	AAEL007964
10	AAEL011534
10	AAEL005741
10	AAEL001540
10	AAEL007790
10	AAEL009469
10	AAEL010582
10	AAEL010003
10	AAEL007947
10	AAEL007951
10	AAEL001054
10	AAEL007203
10	AAEL001090
10	AAEL001061
10	AAEL011570
10	AAEL004232
10	AAEL000092
10	AAEL007946
10	AAEL009398
10	AAEL007954
10	AAEL001071
10	AAEL001078
11	AAEL013181
11	AAEL001166
11	AAEL013869
11	AAEL011663
11	AAEL005719
11	AAEL005455
11	AAEL002437
11	AAEL007410
11	AAEL009275
11	AAEL007690
11	AAEL006124
11	AAEL007904
11	AAEL009887
11	AAEL005356
11	AAEL011313
11	AAEL009926
11	AAEL006036
11	AAEL000046
11	AAEL010594
11	AAEL003537
11	AAEL012185
11	AAEL006239
11	AAEL015160
11	AAEL011314
11	AAEL000118
11	AAEL007767
11	AAEL000832
11	AAEL000457
12	AAEL007067
12	AAEL012330
12	AAEL006988
12	AAEL006845
12	AAEL002137
12	AAEL006462
12	AAEL006789
12	AAEL004132
12	AAEL010797
12	AAEL008363
12	AAEL014501
12	AAEL013397
12	AAEL002395
12	AAEL000452
12	AAEL000982
12	AAEL005742
12	AAEL002953
12	AAEL000419
12	AAEL001972
12	AAEL003882
12	AAEL001567
12	AAEL006184
12	AAEL006856
12	AAEL013969
12	AAEL004262
12	AAEL014023
12	AAEL002427
13	AAEL004616
13	AAEL003957
13	AAEL013074
13	AAEL014868
13	AAEL012283
13	AAEL002539
13	AAEL001411
13	AAEL005921
13	AAEL013920
13	AAEL013353
13	AAEL005656
13	AAEL005733
13	AAEL011821
13	AAEL005964
13	AAEL003228
13	AAEL004631
13	AAEL001951
13	AAEL001928
13	AAEL011778
13	AAEL014072
13	AAEL011703
13	AAEL009451
13	AAEL011197
13	AAEL005927
13	AAEL001673
13	AAEL005961
13	AAEL011380
14	AAEL011692
14	AAEL010617
14	AAEL007568
14	AAEL003401
14	AAEL006566
14	AAEL014869
14	AAEL012284
14	AAEL013998
14	AAEL010468
14	AAEL013134
14	AAEL004422
14	AAEL008755
14	AAEL008794
14	AAEL003786
14	AAEL003552
14	AAEL011866
14	AAEL013108
14	AAEL001831
14	AAEL000677
14	AAEL011087
14	AAEL006661
14	AAEL003332
14	AAEL001400
14	AAEL014831
14	AAEL006976
14	AAEL011701
15	AAEL012158
15	AAEL000185
15	AAEL005289
15	AAEL008468
15	AAEL013139
15	AAEL007078
15	AAEL006634
15	AAEL012359
15	AAEL002399
15	AAEL003497
15	AAEL010843
15	AAEL007718
15	AAEL012661
15	AAEL006851
15	AAEL013144
15	AAEL008467
15	AAEL015010
15	AAEL003729
15	AAEL000321
15	AAEL006478
15	AAEL004978
15	AAEL000175
15	AAEL012579
16	AAEL014557
16	AAEL004297
16	AAEL007708
16	AAEL013064
16	AAEL007881
16	AAEL002183
16	AAEL012745
16	AAEL008823
16	AAEL012830
16	AAEL011749
16	AAEL011741
16	AAEL009880
16	AAEL001480
16	AAEL004347
16	AAEL013005
16	AAEL001874
16	AAEL004042
16	AAEL007915
16	AAEL013824
16	AAEL013823
16	AAEL013903
16	AAEL012843
16	AAEL008048
17	AAEL003117
17	AAEL007650
17	AAEL009320
17	AAEL010063
17	AAEL006946
17	AAEL001715
17	AAEL012973
17	AAEL005061
17	AAEL013769
17	AAEL007330
17	AAEL009172
17	AAEL005273
17	AAEL006031
17	AAEL007263
17	AAEL008187
17	AAEL010897
17	AAEL000473
17	AAEL012331
17	AAEL001712
17	AAEL014133
17	AAEL009073
17	AAEL012746
18	AAEL006474
18	AAEL012751
18	AAEL009389
18	AAEL004251
18	AAEL007949
18	AAEL014391
18	AAEL008078
18	AAEL000454
18	AAEL013939
18	AAEL003835
18	AAEL011245
18	AAEL002913
18	AAEL014797
18	AAEL013642
18	AAEL004686
18	AAEL007958
18	AAEL008311
18	AAEL010411
18	AAEL010466
18	AAEL002206
18	AAEL007859
18	AAEL008306
19	AAEL001484
19	AAEL009287
19	AAEL009884
19	AAEL009647
19	AAEL009457
19	AAEL007858
19	AAEL015541
19	AAEL014913
19	AAEL012576
19	AAEL004138
19	AAEL015356
19	AAEL008083
19	AAEL013221
19	AAEL013694
19	AAEL012734
19	AAEL009080
19	AAEL014189
19	AAEL000529
19	AAEL004503
19	AAEL006084
19	AAEL006187
19	AAEL002163
20	AAEL007474
20	AAEL011478
20	AAEL008519
20	AAEL012733
20	AAEL009773
20	AAEL003162
20	AAEL010698
20	AAEL013012
20	AAEL005227
20	AAEL002475
20	AAEL004798
20	AAEL002495
20	AAEL002481
20	AAEL005354
20	AAEL012234
20	AAEL001044
20	AAEL001588
20	AAEL008741
20	AAEL002321
20	AAEL001271
20	AAEL008421
21	AAEL003664
21	AAEL010567
21	AAEL015143
21	AAEL012902
21	AAEL007329
21	AAEL003721
21	AAEL000386
21	AAEL003407
21	AAEL006675
21	AAEL012684
21	AAEL008164
21	AAEL008516
21	AAEL007397
21	AAEL011150
21	AAEL013396
21	AAEL013222
21	AAEL002194
21	AAEL014949
21	AAEL009061
21	AAEL007353
22	AAEL009739
22	AAEL012888
22	AAEL006897
22	AAEL008849
22	AAEL009276
22	AAEL005439
22	AAEL005430
22	AAEL000242
22	AAEL006902
22	AAEL012658
22	AAEL005782
22	AAEL009581
22	AAEL007721
22	AAEL003934
22	AAEL005783
22	AAEL004325
22	AAEL002979
22	AAEL000818
22	AAEL001721
22	AAEL007092
23	AAEL006085
23	AAEL007558
23	AAEL014900
23	AAEL004501
23	AAEL004077
23	AAEL014286
23	AAEL009657
23	AAEL008893
23	AAEL000706
23	AAEL005801
23	AAEL003518
23	AAEL010610
23	AAEL005819
23	AAEL000191
23	AAEL000427
23	AAEL007757
23	AAEL003873
23	AAEL007132
23	AAEL003161
23	AAEL004035
24	AAEL003877
24	AAEL014960
24	AAEL004845
24	AAEL007442
24	AAEL004691
24	AAEL010143
24	AAEL003371
24	AAEL015061
24	AAEL010651
24	AAEL009160
24	AAEL003926
24	AAEL013530
24	AAEL005068
24	AAEL008008
24	AAEL004195
24	AAEL002480
24	AAEL005511
24	AAEL008262
24	AAEL008758
25	AAEL008703
25	AAEL013151
25	AAEL012459
25	AAEL005541
25	AAEL011667
25	AAEL015120
25	AAEL011361
25	AAEL002689
25	AAEL002287
25	AAEL011568
25	AAEL005690
25	AAEL012045
25	AAEL002384
25	AAEL010165
25	AAEL012675
25	AAEL010732
25	AAEL005046
25	AAEL011744
25	AAEL000445
26	AAEL010939
26	AAEL013127
26	AAEL001611
26	AAEL010438
26	AAEL009166
26	AAEL010435
26	AAEL013584
26	AAEL010429
26	AAEL013126
26	AAEL010920
26	AAEL001621
26	AAEL009165
26	AAEL010431
26	AAEL013118
26	AAEL013577
26	AAEL013585
26	AAEL000138
26	AAEL010436
26	AAEL003501
27	AAEL001947
27	AAEL008284
27	AAEL008288
27	AAEL008294
27	AAEL004292
27	AAEL008285
27	AAEL007779
27	AAEL008295
27	AAEL004674
27	AAEL011939
27	AAEL000322
27	AAEL008289
27	AAEL010134
27	AAEL014879
27	AAEL003817
27	AAEL006185
27	AAEL013238
27	AAEL000384
28	AAEL010159
28	AAEL013811
28	AAEL012278
28	AAEL013613
28	AAEL004338
28	AAEL004294
28	AAEL014865
28	AAEL006928
28	AAEL005308
28	AAEL012723
28	AAEL008585
28	AAEL002643
28	AAEL001555
28	AAEL007254
28	AAEL006721
28	AAEL002764
28	AAEL008366
28	AAEL008370
29	AAEL013270
29	AAEL007035
29	AAEL012269
29	AAEL004797
29	AAEL009934
29	AAEL008265
29	AAEL009551
29	AAEL000671
29	AAEL009637
29	AAEL014763
29	AAEL002583
29	AAEL005075
29	AAEL011581
29	AAEL003406
29	AAEL010781
29	AAEL003428
29	AAEL003430
29	AAEL004000
30	AAEL012851
30	AAEL007908
30	AAEL001080
30	AAEL009084
30	AAEL011650
30	AAEL000983
30	AAEL007124
30	AAEL005364
30	AAEL001709
30	AAEL010704
30	AAEL012744
30	AAEL013726
30	AAEL001917
30	AAEL014002
30	AAEL008517
30	AAEL006925
30	AAEL010444
30	AAEL014042
31	AAEL007033
31	AAEL009831
31	AAEL014441
31	AAEL006867
31	AAEL001091
31	AAEL010166
31	AAEL001073
31	AAEL011564
31	AAEL008418
31	AAEL014101
31	AAEL014440
31	AAEL003971
31	AAEL014372
31	AAEL014439
31	AAEL003954
31	AAEL003345
31	AAEL005790
31	AAEL010163
32	AAEL002214
32	AAEL009630
32	AAEL007197
32	AAEL001085
32	AAEL011274
32	AAEL007193
32	AAEL008913
32	AAEL001429
32	AAEL005855
32	AAEL003956
32	AAEL005865
32	AAEL003970
32	AAEL005859
32	AAEL005853
32	AAEL005854
32	AAEL007458
32	AAEL007191
32	AAEL009479
33	AAEL014704
33	AAEL006956
33	AAEL000482
33	AAEL003685
33	AAEL003827
33	AAEL003659
33	AAEL005522
33	AAEL003852
33	AAEL003850
33	AAEL011424
33	AAEL000506
33	AAEL000492
33	AAEL003836
33	AAEL010787
33	AAEL012072
33	AAEL003828
33	AAEL003856
34	AAEL010916
34	AAEL002938
34	AAEL001698
34	AAEL014549
34	AAEL004790
34	AAEL004527
34	AAEL006370
34	AAEL007509
34	AAEL001336
34	AAEL011271
34	AAEL011205
34	AAEL012982
34	AAEL007930
34	AAEL012981
34	AAEL014700
34	AAEL006241
35	AAEL004763
35	AAEL014125
35	AAEL000159
35	AAEL004989
35	AAEL007221
35	AAEL011942
35	AAEL009712
35	AAEL011666
35	AAEL003526
35	AAEL000493
35	AAEL014948
35	AAEL000567
35	AAEL006557
35	AAEL004457
35	AAEL010883
35	AAEL003831
36	AAEL007521
36	AAEL008257
36	AAEL013688
36	AAEL010030
36	AAEL008213
36	AAEL004855
36	AAEL006887
36	AAEL008211
36	AAEL010223
36	AAEL010884
36	AAEL005415
36	AAEL012198
36	AAEL014127
36	AAEL007660
36	AAEL006262
36	AAEL000249
37	AAEL004719
37	AAEL005798
37	AAEL007184
37	AAEL007835
37	AAEL008787
37	AAEL011025
37	AAEL002464
37	AAEL014053
37	AAEL003743
37	AAEL009808
37	AAEL006390
37	AAEL013154
37	AAEL012035
37	AAEL005173
37	AAEL015594
37	AAEL013302
38	AAEL007355
38	AAEL012175
38	AAEL009955
38	AAEL005474
38	AAEL002603
38	AAEL001057
38	AAEL000686
38	AAEL011528
38	AAEL002138
38	AAEL002149
38	AAEL001081
38	AAEL001096
38	AAEL001072
38	AAEL011008
38	AAEL001064
38	AAEL001076
39	AAEL009357
39	AAEL011905
39	AAEL009168
39	AAEL008154
39	AAEL012631
39	AAEL011441
39	AAEL013454
39	AAEL007656
39	AAEL001507
39	AAEL012326
39	AAEL004802
39	AAEL006924
39	AAEL011541
39	AAEL015622
39	AAEL008822
40	AAEL001919
40	AAEL001102
40	AAEL002331
40	AAEL012918
40	AAEL015438
40	AAEL004059
40	AAEL005908
40	AAEL005384
40	AAEL003396
40	AAEL009967
40	AAEL011345
40	AAEL011164
40	AAEL009857
40	AAEL004688
40	AAEL004701
41	AAEL015163
41	AAEL007492
41	AAEL009793
41	AAEL009802
41	AAEL009790
41	AAEL009800
41	AAEL009784
41	AAEL009796
41	AAEL015364
41	AAEL013327
41	AAEL009791
41	AAEL015363
41	AAEL009794
41	AAEL009801
41	AAEL009807
42	AAEL001324
42	AAEL002785
42	AAEL002800
42	AAEL009465
42	AAEL007581
42	AAEL006223
42	AAEL008247
42	AAEL007692
42	AAEL004698
42	AAEL009400
42	AAEL014314
42	AAEL009905
42	AAEL001823
42	AAEL008320
42	AAEL004738
43	AAEL005825
43	AAEL014262
43	AAEL013675
43	AAEL011527
43	AAEL010251
43	AAEL006518
43	AAEL012514
43	AAEL005636
43	AAEL004859
43	AAEL011898
43	AAEL004853
43	AAEL011902
43	AAEL011442
43	AAEL008793
43	AAEL009161
44	AAEL007306
44	AAEL012885
44	AAEL001205
44	AAEL002467
44	AAEL007914
44	AAEL013438
44	AAEL005667
44	AAEL014495
44	AAEL012264
44	AAEL002862
44	AAEL014712
44	AAEL005947
44	AAEL005376
44	AAEL005386
44	AAEL000747
45	AAEL000131
45	AAEL000733
45	AAEL006884
45	AAEL007891
45	AAEL009212
45	AAEL012298
45	AAEL000135
45	AAEL012425
45	AAEL012422
45	AAEL004126
45	AAEL012297
45	AAEL007741
45	AAEL004135
45	AAEL005706
46	AAEL003634
46	AAEL003455
46	AAEL003512
46	AAEL005454
46	AAEL001039
46	AAEL005176
46	AAEL014345
46	AAEL003464
46	AAEL001121
46	AAEL003499
46	AAEL014382
46	AAEL011607
46	AAEL004515
46	AAEL007880
47	AAEL009156
47	AAEL010419
47	AAEL012303
47	AAEL005655
47	AAEL006346
47	AAEL006538
47	AAEL001832
47	AAEL004291
47	AAEL000875
47	AAEL006117
47	AAEL014333
47	AAEL006492
47	AAEL000962
47	AAEL008508
48	AAEL005245
48	AAEL014748
48	AAEL010404
48	AAEL009984
48	AAEL008733
48	AAEL003370
48	AAEL011196
48	AAEL009777
48	AAEL013186
48	AAEL011811
48	AAEL003400
48	AAEL001731
48	AAEL007007
48	AAEL009838
49	AAEL005339
49	AAEL002240
49	AAEL007307
49	AAEL011277
49	AAEL005848
49	AAEL007950
49	AAEL010449
49	AAEL014598
49	AAEL007522
49	AAEL000879
49	AAEL000810
49	AAEL000878
49	AAEL008075
49	AAEL000909
50	AAEL012451
50	AAEL008788
50	AAEL005071
50	AAEL003519
50	AAEL008507
50	AAEL010045
50	AAEL012367
50	AAEL000701
50	AAEL004918
50	AAEL008234
50	AAEL009445
50	AAEL010629
50	AAEL002070
51	AAEL006743
51	AAEL006087
51	AAEL013069
51	AAEL007997
51	AAEL003383
51	AAEL015309
51	AAEL002827
51	AAEL004040
51	AAEL006029
51	AAEL011590
51	AAEL003393
51	AAEL009960
51	AAEL011344
52	AAEL002970
52	AAEL002203
52	AAEL005476
52	AAEL013748
52	AAEL005444
52	AAEL010371
52	AAEL011790
52	AAEL000215
52	AAEL003648
52	AAEL005083
52	AAEL011388
52	AAEL002232
52	AAEL000476
53	AAEL001865
53	AAEL004863
53	AAEL003914
53	AAEL000178
53	AAEL001240
53	AAEL004838
53	AAEL014168
53	AAEL014740
53	AAEL001097
53	AAEL008790
53	AAEL011013
53	AAEL002343
53	AAEL015383
54	AAEL014825
54	AAEL006148
54	AAEL014520
54	AAEL013845
54	AAEL001004
54	AAEL001374
54	AAEL004062
54	AAEL004995
54	AAEL008496
54	AAEL000277
54	AAEL001968
54	AAEL008595
54	AAEL015598
55	AAEL006823
55	AAEL008216
55	AAEL002666
55	AAEL002658
55	AAEL002680
55	AAEL002670
55	AAEL012431
55	AAEL012089
55	AAEL009387
55	AAEL002668
55	AAEL012524
55	AAEL002669
55	AAEL010853
56	AAEL013621
56	AAEL009415
56	AAEL005336
56	AAEL014842
56	AAEL014026
56	AAEL000468
56	AAEL006458
56	AAEL006467
56	AAEL006471
56	AAEL015040
56	AAEL011421
56	AAEL011510
57	AAEL008641
57	AAEL001203
57	AAEL005877
57	AAEL005998
57	AAEL001193
57	AAEL009037
57	AAEL004699
57	AAEL014297
57	AAEL011204
57	AAEL012730
57	AAEL011168
57	AAEL012825
58	AAEL004480
58	AAEL010094
58	AAEL004492
58	AAEL009006
58	AAEL007323
58	AAEL012629
58	AAEL005261
58	AAEL008621
58	AAEL005232
58	AAEL008963
58	AAEL013858
58	AAEL012435
59	AAEL015064
59	AAEL011629
59	AAEL009770
59	AAEL007477
59	AAEL011758
59	AAEL015141
59	AAEL006249
59	AAEL013787
59	AAEL009254
59	AAEL013110
59	AAEL001266
59	AAEL011242
60	AAEL002542
60	AAEL007865
60	AAEL006070
60	AAEL013783
60	AAEL004866
60	AAEL014396
60	AAEL003544
60	AAEL000553
60	AAEL010958
60	AAEL013316
60	AAEL007495
60	AAEL003583
61	AAEL000746
61	AAEL006295
61	AAEL002831
61	AAEL003912
61	AAEL002111
61	AAEL008255
61	AAEL007185
61	AAEL013369
61	AAEL007988
61	AAEL004778
61	AAEL014059
61	AAEL010688
62	AAEL001616
62	AAEL015001
62	AAEL013098
62	AAEL010012
62	AAEL006040
62	AAEL007936
62	AAEL013230
62	AAEL004546
62	AAEL013121
62	AAEL007273
62	AAEL013948
62	AAEL001277
63	AAEL004417
63	AAEL010368
63	AAEL007160
63	AAEL011682
63	AAEL003941
63	AAEL006544
63	AAEL012690
63	AAEL003938
63	AAEL003709
63	AAEL013407
63	AAEL010923
63	AAEL009434
64	AAEL013767
64	AAEL006664
64	AAEL009437
64	AAEL008888
64	AAEL012925
64	AAEL007326
64	AAEL013010
64	AAEL005166
64	AAEL005293
64	AAEL012029
64	AAEL012001
64	AAEL004393
65	AAEL010595
65	AAEL005494
65	AAEL006647
65	AAEL000034
65	AAEL000341
65	AAEL013752
65	AAEL007084
65	AAEL001922
65	AAEL007578
65	AAEL000026
65	AAEL002815
66	AAEL010485
66	AAEL010508
66	AAEL015314
66	AAEL011837
66	AAEL007293
66	AAEL001976
66	AAEL006437
66	AAEL007284
66	AAEL006440
66	AAEL009216
66	AAEL002082
67	AAEL010805
67	AAEL002514
67	AAEL002453
67	AAEL014407
67	AAEL014398
67	AAEL002151
67	AAEL002531
67	AAEL002443
67	AAEL008548
67	AAEL002136
67	AAEL008555
68	AAEL011090
68	AAEL001375
68	AAEL003530
68	AAEL010777
68	AAEL001649
68	AAEL005027
68	AAEL003173
68	AAEL009825
68	AAEL001997
68	AAEL003163
68	AAEL004589
69	AAEL014250
69	AAEL007683
69	AAEL007256
69	AAEL012826
69	AAEL014856
69	AAEL011780
69	AAEL010341
69	AAEL009460
69	AAEL006731
69	AAEL000201
69	AAEL010069
70	AAEL008854
70	AAEL013249
70	AAEL005651
70	AAEL015236
70	AAEL003996
70	AAEL012049
70	AAEL002318
70	AAEL007439
70	AAEL001204
70	AAEL009241
70	AAEL001210
71	AAEL003758
71	AAEL004857
71	AAEL010486
71	AAEL014813
71	AAEL000895
71	AAEL000583
71	AAEL004270
71	AAEL001482
71	AAEL005934
71	AAEL000629
71	AAEL000720
72	AAEL008743
72	AAEL011762
72	AAEL014722
72	AAEL013759
72	AAEL011169
72	AAEL008817
72	AAEL013679
72	AAEL013896
72	AAEL001830
72	AAEL008340
72	AAEL005080
73	AAEL009089
73	AAEL011602
73	AAEL009169
73	AAEL010640
73	AAEL002286
73	AAEL007802
73	AAEL007415
73	AAEL006951
73	AAEL009678
73	AAEL002924
73	AAEL003540
74	AAEL011711
74	AAEL009651
74	AAEL014932
74	AAEL012271
74	AAEL005072
74	AAEL010230
74	AAEL006416
74	AAEL009222
74	AAEL009224
74	AAEL015489
74	AAEL013173
75	AAEL007546
75	AAEL011750
75	AAEL012310
75	AAEL014820
75	AAEL009059
75	AAEL004475
75	AAEL009041
75	AAEL001904
75	AAEL014822
75	AAEL004320
75	AAEL008135
76	AAEL010021
76	AAEL013654
76	AAEL014298
76	AAEL003588
76	AAEL012388
76	AAEL010046
76	AAEL006899
76	AAEL007325
76	AAEL008390
76	AAEL014849
76	AAEL011118
77	AAEL010037
77	AAEL000372
77	AAEL001349
77	AAEL004344
77	AAEL004255
77	AAEL009230
77	AAEL013770
77	AAEL014359
77	AAEL015011
77	AAEL012014
77	AAEL004967
78	AAEL011554
78	AAEL010966
78	AAEL005202
78	AAEL002906
78	AAEL013450
78	AAEL002833
78	AAEL002663
78	AAEL009653
78	AAEL000328
78	AAEL005129
78	AAEL012612
79	AAEL013212
79	AAEL001103
79	AAEL004427
79	AAEL003180
79	AAEL012507
79	AAEL003365
79	AAEL003913
79	AAEL002337
79	AAEL008086
79	AAEL008095
80	AAEL013045
80	AAEL010007
80	AAEL012812
80	AAEL006819
80	AAEL013103
80	AAEL014498
80	AAEL000659
80	AAEL013825
80	AAEL011693
80	AAEL012874
81	AAEL015016
81	AAEL009407
81	AAEL001532
81	AAEL009958
81	AAEL006552
81	AAEL012608
81	AAEL004052
81	AAEL008645
81	AAEL005410
81	AAEL005723
82	AAEL011813
82	AAEL003774
82	AAEL006629
82	AAEL000602
82	AAEL011596
82	AAEL005271
82	AAEL008005
82	AAEL004981
82	AAEL003771
82	AAEL009902
83	AAEL012731
83	AAEL004152
83	AAEL003491
83	AAEL014817
83	AAEL010480
83	AAEL013652
83	AAEL002703
83	AAEL003508
83	AAEL008637
83	AAEL008648
84	AAEL007149
84	AAEL010514
84	AAEL009388
84	AAEL013914
84	AAEL005309
84	AAEL012197
84	AAEL002264
84	AAEL005307
84	AAEL011466
84	AAEL000053
85	AAEL013583
85	AAEL008862
85	AAEL009510
85	AAEL005858
85	AAEL013690
85	AAEL010033
85	AAEL013097
85	AAEL015006
85	AAEL001275
85	AAEL014768
86	AAEL012472
86	AAEL008542
86	AAEL013975
86	AAEL015640
86	AAEL014584
86	AAEL010057
86	AAEL011751
86	AAEL010937
86	AAEL009200
86	AAEL009085
87	AAEL011754
87	AAEL010695
87	AAEL002274
87	AAEL015298
87	AAEL010794
87	AAEL005258
87	AAEL003972
87	AAEL010834
87	AAEL000649
87	AAEL005500
88	AAEL008124
88	AAEL009731
88	AAEL001707
88	AAEL012549
88	AAEL003654
88	AAEL014957
88	AAEL002184
88	AAEL013749
88	AAEL005573
88	AAEL013778
89	AAEL014931
89	AAEL009614
89	AAEL008110
89	AAEL007699
89	AAEL001183
89	AAEL013538
89	AAEL003674
89	AAEL002336
89	AAEL012949
89	AAEL000180
90	AAEL012094
90	AAEL011425
90	AAEL011876
90	AAEL015182
90	AAEL001140
90	AAEL001421
90	AAEL011480
90	AAEL003976
90	AAEL006172
90	AAEL005424
91	AAEL011220
91	AAEL013453
91	AAEL004073
91	AAEL007574
91	AAEL003952
91	AAEL000674
91	AAEL007917
91	AAEL012588
91	AAEL000609
91	AAEL009705
92	AAEL007400
92	AAEL010060
92	AAEL003377
92	AAEL013076
92	AAEL013978
92	AAEL011071
92	AAEL015434
92	AAEL014582
92	AAEL009865
92	AAEL014410
93	AAEL012240
93	AAEL008391
93	AAEL005736
93	AAEL007469
93	AAEL007586
93	AAEL003908
93	AAEL006311
93	AAEL009762
93	AAEL004394
94	AAEL009317
94	AAEL003503
94	AAEL006091
94	AAEL005069
94	AAEL002155
94	AAEL010170
94	AAEL010791
94	AAEL012904
94	AAEL007845
95	AAEL014639
95	AAEL014642
95	AAEL008865
95	AAEL015648
95	AAEL000128
95	AAEL005864
95	AAEL005617
95	AAEL012091
95	AAEL011873
96	AAEL002748
96	AAEL011518
96	AAEL013862
96	AAEL001218
96	AAEL006577
96	AAEL005728
96	AAEL006415
96	AAEL000388
96	AAEL014702
97	AAEL014711
97	AAEL014491
97	AAEL005009
97	AAEL003736
97	AAEL008505
97	AAEL007939
97	AAEL004586
97	AAEL015080
97	AAEL014271
98	AAEL012593
98	AAEL001853
98	AAEL009056
98	AAEL006178
98	AAEL003787
98	AAEL002084
98	AAEL014695
98	AAEL010565
98	AAEL008958
99	AAEL004858
99	AAEL004573
99	AAEL003252
99	AAEL003622
99	AAEL011034
99	AAEL002887
99	AAEL004835
99	AAEL013378
99	AAEL001705
100	AAEL013167
100	AAEL013800
100	AAEL001711
100	AAEL012543
100	AAEL004269
100	AAEL015536
100	AAEL002371
100	AAEL012997
100	AAEL004467
101	AAEL001154
101	AAEL006677
101	AAEL001251
101	AAEL012364
101	AAEL010585
101	AAEL014577
101	AAEL003800
101	AAEL006056
101	AAEL009348
102	AAEL003277
102	AAEL005400
102	AAEL011231
102	AAEL005120
102	AAEL013518
102	AAEL008183
102	AAEL011429
102	AAEL008617
102	AAEL009376
103	AAEL000883
103	AAEL006033
103	AAEL008634
103	AAEL003572
103	AAEL009751
103	AAEL011926
103	AAEL003013
103	AAEL006289
103	AAEL012152
104	AAEL006885
104	AAEL012753
104	AAEL010305
104	AAEL006772
104	AAEL007684
104	AAEL009939
104	AAEL002528
104	AAEL002708
104	AAEL013015
105	AAEL006934
105	AAEL006744
105	AAEL001526
105	AAEL014132
105	AAEL003307
105	AAEL014181
105	AAEL000564
105	AAEL008173
105	AAEL008157
106	AAEL002077
106	AAEL002098
106	AAEL002594
106	AAEL003868
106	AAEL013313
106	AAEL003897
106	AAEL011057
106	AAEL001593
106	AAEL004227
107	AAEL006888
107	AAEL004536
107	AAEL013683
107	AAEL003438
107	AAEL008765
107	AAEL003041
107	AAEL003049
107	AAEL014418
107	AAEL004728
108	AAEL001775
108	AAEL011545
108	AAEL003215
108	AAEL010455
108	AAEL010546
108	AAEL012519
108	AAEL010803
108	AAEL011438
108	AAEL000435
109	AAEL002418
109	AAEL003409
109	AAEL009833
109	AAEL005162
109	AAEL003704
109	AAEL008175
109	AAEL000984
109	AAEL009092
109	AAEL007762
110	AAEL007200
110	AAEL012653
110	AAEL006446
110	AAEL004004
110	AAEL003539
110	AAEL013458
110	AAEL014324
110	AAEL014963
111	AAEL002102
111	AAEL002804
111	AAEL013071
111	AAEL002174
111	AAEL004228
111	AAEL003468
111	AAEL013619
111	AAEL015049
112	AAEL015076
112	AAEL003118
112	AAEL008151
112	AAEL008165
112	AAEL007686
112	AAEL004196
112	AAEL007450
112	AAEL008153
113	AAEL006910
113	AAEL014998
113	AAEL015450
113	AAEL005127
113	AAEL003722
113	AAEL003716
113	AAEL005425
113	AAEL007082
114	AAEL001476
114	AAEL006966
114	AAEL007211
114	AAEL012983
114	AAEL001733
114	AAEL013386
114	AAEL013575
114	AAEL011192
115	AAEL013700
115	AAEL013158
115	AAEL011309
115	AAEL005901
115	AAEL003418
115	AAEL012243
115	AAEL006519
115	AAEL009151
116	AAEL013539
116	AAEL005910
116	AAEL010162
116	AAEL002536
116	AAEL006854
116	AAEL008329
116	AAEL004330
116	AAEL008374
117	AAEL006833
117	AAEL008166
117	AAEL013890
117	AAEL000703
117	AAEL009691
117	AAEL005931
117	AAEL003734
117	AAEL012897
118	AAEL005131
118	AAEL012931
118	AAEL009795
118	AAEL010661
118	AAEL010199
118	AAEL002694
118	AAEL007148
118	AAEL011050
119	AAEL010227
119	AAEL004410
119	AAEL010071
119	AAEL002080
119	AAEL004423
119	AAEL008848
119	AAEL010823
119	AAEL011395
120	AAEL009159
120	AAEL008147
120	AAEL005338
120	AAEL011417
120	AAEL014159
120	AAEL002534
120	AAEL004844
120	AAEL003423
121	AAEL012473
121	AAEL009933
121	AAEL009743
121	AAEL013632
121	AAEL000924
121	AAEL006571
121	AAEL001912
121	AAEL008084
122	AAEL003352
122	AAEL000699
122	AAEL000755
122	AAEL003389
122	AAEL005368
122	AAEL010372
122	AAEL012308
122	AAEL010382
123	AAEL014764
123	AAEL014583
123	AAEL010821
123	AAEL013587
123	AAEL008946
123	AAEL000449
123	AAEL009830
123	AAEL013968
124	AAEL013068
124	AAEL006977
124	AAEL011436
124	AAEL011686
124	AAEL010602
124	AAEL005437
124	AAEL014031
124	AAEL001182
125	AAEL011575
125	AAEL010662
125	AAEL002687
125	AAEL001471
125	AAEL015566
125	AAEL010666
125	AAEL015567
125	AAEL011499
126	AAEL000914
126	AAEL001677
126	AAEL001683
126	AAEL005170
126	AAEL009995
126	AAEL013009
126	AAEL014746
126	AAEL001704
127	AAEL007135
127	AAEL007822
127	AAEL003103
127	AAEL007710
127	AAEL001821
127	AAEL007868
127	AAEL014933
127	AAEL012272
128	AAEL014707
128	AAEL004846
128	AAEL008198
128	AAEL011105
128	AAEL004319
128	AAEL009748
128	AAEL001817
128	AAEL010294
129	AAEL000369
129	AAEL009994
129	AAEL007637
129	AAEL005827
129	AAEL000361
129	AAEL000317
129	AAEL000333
129	AAEL000302
[truncated: 1,501 more rows]

## Sheet: GO enrichment
Additional file 4. Functionally annotated 78 clusters with more than 10 members
Cluster	GO Term	corr p-value
1	lipid metabolic process	8.6e-19
2	catabolic process	6.03e-12
2	protein metabolic process	2.27e-08
2	lipid transport	0.000177
3	DNA metabolic process	3.19e-21
3	organelle organization and biogenesis	5.86e-14
4	nucleobase, nucleoside, nucleotide and nucleic acid metabolic process	3.16e-14
5	cytoplasm organization and biogenesis	8.17e-06
5	ribosome biogenesis and assembly	0.00121
6	mRNA processing	4.16e-11
6	embryonic development	7.4e-10
6	response to stress	7.4e-10
7	cytoplasm organization and biogenesis	5e-10
7	nucleobase, nucleoside, nucleotide and nucleic acid metabolic process	0.000149
8	response to abiotic stimulus	7.11e-29
8	carbohydrate metabolic process	1.49e-28
9	nucleosome assembly	5.1e-07
10	response to abiotic stimulus	1.1e-08
12	transcription	3.93e-14
12	nucleobase, nucleoside, nucleotide and nucleic acid metabolic process	2.94e-09
13	cytoskeleton organization and biogenesis	1.53e-13
13	reproduction	1.9e-05
13	cell differentiation	0.000116
13	cell cycle	0.00488
14	transcription	3.85e-17
14	nucleobase, nucleoside, nucleotide and nucleic acid metabolic process	1.62e-13
15	biosynthetic process	2.8e-08
15	translation	0.000582
16	cytoskeleton organization and biogenesis	0.0188
16	cell cycle	0.0449
17	protein transport	0.0169
17	establishment of protein localization	0.0169
17	exocytosis	0.0477
17	membrane docking	0.0477
18	protein modification process	4.05e-05
18	biopolymer metabolic process	0.000584
18	death	0.000639
18	cell development	0.00169
18	catabolic process	0.00418
19	translation	0.00786
20	polysaccharide metabolic process	0.0126
20	protein transport	0.0174
21	cell proliferation	0.00457
21	nucleobase, nucleoside, nucleotide and nucleic acid metabolic process	0.00492
21	reproduction	0.0198
24	protein metabolic process	0.00272
25	nucleobase, nucleoside, nucleotide and nucleic acid metabolic process	0.0278
26	purine base biosynthetic process	4.94e-09
27	vesicle docking during exocytosis	0.0239
28	catabolic process	1.67e-07
28	generation of precursor metabolites and energy	1.67e-07
29	signal transduction	0.000525
29	cell death	0.00307
29	cell differentiation	0.0155
30	intracellular protein transport	9.84e-10
30	establishment of cellular localization	2.09e-09
30	protein complex assembly	2.97e-06
30	cell-cell signaling	0.000486
31	amino acid and derivative metabolic process	0.00495
32	transport	7.97e-12
34	ion transport	0.0116
35	developmental process	0.0362
36	response to external stimulus	0.000484
36	transport	0.000482
36	behavior	0.00216
37	ion transport	3.73e-13
37	establishment of localization	3.75e-07
37	generation of precursor metabolites and energy	8.44e-06
38	lipid metabolic process	3.13e-10
42	DNA metabolic process	3.35e-13
42	response to endogenous stimulus	1.5e-05
43	biosynthetic process	3e-06
43	translation	3e-06
44	cytoskeleton organization and biogenesis	0.0355
45	lipid metabolic process	4e-09
48	viral reproduction	0.00117
48	macromolecule metabolic process	0.00117
48	DNA repair	0.00117
48	cell proliferation	0.00319
48	behavior	0.00908
48	cell death	0.0192
49	protein transport	0.000135
51	cytoskeleton organization and biogenesis	0.00795
51	cell cycle	0.00795
53	signal transduction	0.00354
53	cell communication	0.00556
53	transcription	0.0168
56	carbohydrate metabolic process	0.00177
57	signal transduction	0.0158
57	protein arginylation	0.0158
57	cell communication	0.0158
58	cell cycle	0.00333
59	multicellular organismal development	0.000934
59	protein transport	0.000934
59	establishment of protein localization	0.000934
61	ER to Golgi vesicle-mediated transport	0.0344
62	protein transport	6.85e-13
62	establishment of protein localization	6.85e-13
63	protein import into peroxisome matrix	0.0132
63	cellular protein complex assembly	0.0154
64	protein modification process	0.0222
64	ubiquitin cycle	0.0349
64	embryonic development	0.0349
65	response to endogenous stimulus	0.00613
65	cell cycle	0.00928
65	mismatch repair	0.0195
66	behavior	8.59e-05
66	cell differentiation	0.000102
66	cellular developmental process	0.000102
67	cell proliferation	0.000184
67	transcription	0.000338
67	regulation of biological process	0.00176
69	DNA metabolic process	5.2e-10
69	response to endogenous stimulus	5.75e-07
70	regulation of translational elongation	2.19e-05
70	protein targeting	0.000198
73	autophagy	5.47e-05
75	cytoskeleton organization and biogenesis	3.88e-06
76	cell cycle	0.00333
77	cell proliferation	0.0031
78	protein metabolic process	0.02
