# Supplementary material for: Response of the mosquito protein interaction network to dengue infection
Source: BMC Genomics. 2010 Jun 16;11:380. doi: 10.1186/1471-2164-11-380 (PMC3091628; doi:10.1186/1471-2164-11-380)
Supplement: Additional file 5 — Putative DENV-associated Ae. aegypti proteins based on RNAi screen results. [file 1471-2164-11-380-S5.XLS]

## Sheet: Sheet1
Additional file 5. Putative DENV-associated Ae. aegypti proteins based on RNAi screen results.
Mosquito Gene ID	Origin
AAEL000046	WNV-Human
AAEL000214	WNV-Human
AAEL000250	WNV-Human, DENV-Human
AAEL000291	WNV-Human, DENV-Human
AAEL000307	DENV-Drosophila
AAEL000339	WNV-Human
AAEL000434	WNV-Human
AAEL000448	WNV-Human
AAEL000498	DENV-Drosophila
AAEL000523	WNV-Human
AAEL000524	WNV-Human, DENV-Human
AAEL000747	DENV-Drosophila
AAEL000856	WNV-Human
AAEL000944	DENV-Human, DENV-Drosophila
AAEL000985	WNV-Human, DENV-Human
AAEL001000	WNV-Human
AAEL001029	DENV-Drosophila
AAEL001123	WNV-Human
AAEL001165	DENV-Drosophila
AAEL001175	DENV-Drosophila
AAEL001190	WNV-Human, DENV-Human
AAEL001251	WNV-Human, DENV-Human
AAEL001317	WNV-Human
AAEL001360	WNV-Human, DENV-Human
AAEL001405	WNV-Human, DENV-Human
AAEL001422	WNV-Human
AAEL001476	WNV-Human, DENV-Human
AAEL001520	WNV-Human
AAEL001564	DENV-Human, DENV-Drosophila
AAEL001605	WNV-Human, DENV-Human
AAEL001684	DENV-Drosophila
AAEL001711	WNV-Human
AAEL001808	WNV-Human, DENV-Human
AAEL001857	DENV-Drosophila
AAEL001859	WNV-Human
AAEL001865	DENV-Drosophila
AAEL002221	DENV-Drosophila
AAEL002261	DENV-Human, DENV-Drosophila
AAEL002305	DENV-Human, DENV-Drosophila
AAEL002430	DENV-Drosophila
AAEL002437	WNV-Human
AAEL002464	DENV-Drosophila
AAEL002544	DENV-Drosophila
AAEL002554	WNV-Human, DENV-Human
AAEL002555	DENV-Human, DENV-Drosophila
AAEL002579	DENV-Human, DENV-Drosophila
AAEL002763	DENV-Drosophila
AAEL002851	WNV-Human
AAEL002888	WNV-Human
AAEL003127	WNV-Human
AAEL003130	WNV-Human, DENV-Human
AAEL003435	DENV-Drosophila
AAEL003462	DENV-Human, DENV-Drosophila
AAEL003497	WNV-Human, DENV-Human
AAEL003542	WNV-Human
AAEL003575	WNV-Human
AAEL003607	WNV-Human
AAEL003688	WNV-Human
AAEL003743	WNV-Human, DENV-Human
AAEL003750	WNV-Human, DENV-Human
AAEL003887	WNV-Human
AAEL003978	WNV-Human
AAEL003985	WNV-Human
AAEL004006	DENV-Human, DENV-Drosophila
AAEL004082	DENV-Drosophila
AAEL004129	WNV-Human, DENV-Human
AAEL004130	DENV-Human, DENV-Drosophila
AAEL004158	WNV-Human, DENV-Human
AAEL004201	WNV-Human
AAEL004329	WNV-Human, DENV-Human
AAEL004419	WNV-Human, DENV-Human
AAEL004456	WNV-Human
AAEL004469	DENV-Drosophila
AAEL004574	WNV-Human, DENV-Human
AAEL004666	WNV-Human
AAEL004697	WNV-Human
AAEL004722	WNV-Human
AAEL004803	DENV-Drosophila
AAEL004942	DENV-Drosophila
AAEL004961	WNV-Human
AAEL004989	WNV-Human
AAEL005302	WNV-Human
AAEL005351	DENV-Human, DENV-Drosophila
AAEL005363	WNV-Human
AAEL005471	WNV-Human, DENV-Human
AAEL005479	DENV-Human, DENV-Drosophila
AAEL005510	WNV-Human
AAEL005657	WNV-Human, DENV-Human
AAEL005798	WNV-Human, DENV-Human
AAEL005806	WNV-Human, DENV-Human
AAEL005975	DENV-Drosophila
AAEL006021	DENV-Drosophila
AAEL006023	DENV-Human, DENV-Drosophila
AAEL006080	WNV-Human
AAEL006095	WNV-Human
AAEL006110	WNV-Human, DENV-Human
AAEL006182	DENV-Drosophila
AAEL006211	WNV-Human
AAEL006321	WNV-Human, DENV-Human
AAEL006456	WNV-Human, DENV-Human
AAEL006539	WNV-Human
AAEL006540	WNV-Human
AAEL006552	WNV-Human
AAEL006732	DENV-Human, DENV-Drosophila
AAEL006760	WNV-Human
AAEL006958	WNV-Human, DENV-Human
AAEL007039	WNV-Human
AAEL007040	DENV-Drosophila
AAEL007054	DENV-Human, DENV-Drosophila
AAEL007100	DENV-Human, DENV-Drosophila
AAEL007179	WNV-Human
AAEL007227	WNV-Human
AAEL007376	WNV-Human
AAEL007412	DENV-Human, DENV-Drosophila
AAEL007472	WNV-Human
AAEL007503	WNV-Human, DENV-Human
AAEL007521	WNV-Human
AAEL007554	WNV-Human
AAEL007646	WNV-Human, DENV-Human
AAEL007651	WNV-Human
AAEL007682	WNV-Human, DENV-Human
AAEL007687	WNV-Human
AAEL007710	WNV-Human
AAEL007761	WNV-Human
AAEL007770	WNV-Human
AAEL007777	WNV-Human, DENV-Human
AAEL007883	WNV-Human, DENV-Human
AAEL008077	DENV-Human, DENV-Drosophila
AAEL008078	WNV-Human, DENV-Human
AAEL008102	WNV-Human
AAEL008159	WNV-Human, DENV-Human
AAEL008167	DENV-Human, DENV-Drosophila
AAEL008189	WNV-Human
AAEL008337	DENV-Human, DENV-Drosophila
AAEL008358	WNV-Human
AAEL008387	DENV-Human, DENV-Drosophila
AAEL008413	WNV-Human, DENV-Human
AAEL008425	WNV-Human, DENV-Human
AAEL008650	WNV-Human
AAEL008653	WNV-Human
AAEL008677	WNV-Human
AAEL008732	WNV-Human, DENV-Human
AAEL008739	WNV-Human
AAEL008776	WNV-Human, DENV-Human
AAEL008783	WNV-Human, DENV-Human
AAEL008787	WNV-Human, DENV-Human
AAEL008819	WNV-Human
AAEL008891	WNV-Human, DENV-Human
AAEL009042	WNV-Human, DENV-Human
AAEL009088	DENV-Drosophila
AAEL009114	WNV-Human
AAEL009212	DENV-Drosophila
AAEL009268	WNV-Human
AAEL009360	WNV-Human
AAEL009398	DENV-Human, DENV-Drosophila
AAEL009458	DENV-Human, DENV-Drosophila
AAEL009565	DENV-Drosophila
AAEL009703	DENV-Drosophila
AAEL009754	WNV-Human, DENV-Human
AAEL009770	WNV-Human, DENV-Human
AAEL009772	DENV-Drosophila
AAEL009810	WNV-Human
AAEL009817	DENV-Drosophila
AAEL009947	DENV-Drosophila
AAEL009949	WNV-Human
AAEL010018	DENV-Drosophila
AAEL010059	WNV-Human, DENV-Human
AAEL010067	DENV-Drosophila
AAEL010119	DENV-Drosophila
AAEL010153	WNV-Human, DENV-Human
AAEL010184	WNV-Human
AAEL010200	DENV-Drosophila
AAEL010206	WNV-Human
AAEL010235	WNV-Human
AAEL010305	DENV-Drosophila
AAEL010322	DENV-Drosophila
AAEL010383	WNV-Human
AAEL010389	DENV-Drosophila
AAEL010475	WNV-Human, DENV-Human
AAEL010509	WNV-Human
AAEL010518	DENV-Drosophila
AAEL010535	WNV-Human
AAEL010594	WNV-Human
AAEL010599	DENV-Human, DENV-Drosophila
AAEL010704	WNV-Human, DENV-Human
AAEL010743	WNV-Human, DENV-Human
AAEL011012	WNV-Human, DENV-Human
AAEL011025	WNV-Human , DENV-Human, DENV-Drosophila
AAEL011034	WNV-Human
AAEL011058	WNV-Human, DENV-Human
AAEL011146	WNV-Human
AAEL011251	WNV-Human, DENV-Human
AAEL011258	WNV-Human, DENV-Human, DENV-Drosophila
AAEL011404	WNV-Human, DENV-Human
AAEL011455	WNV-Human, DENV-Human
AAEL011460	WNV-Human
AAEL011571	DENV-Drosophila
AAEL011578	WNV-Human, DENV-Human
AAEL011784	WNV-Human
AAEL011877	DENV-Drosophila
AAEL012002	WNV-Human
AAEL012035	WNV-Human
AAEL012094	WNV-Human, DENV-Human
AAEL012113	WNV-Human, DENV-Human, DENV-Drosophila
AAEL012268	DENV-Drosophila
AAEL012301	DENV-Human, DENV-Drosophila
AAEL012500	WNV-Human, DENV-Human
AAEL012522	DENV-Drosophila
AAEL012539	WNV-Human
AAEL012615	WNV-Human, DENV-Human
AAEL012673	WNV-Human, DENV-Human
AAEL012690	DENV-Human, DENV-Drosophila
AAEL012909	WNV-Human
AAEL012915	WNV-Human, DENV-Human
AAEL013094	WNV-Human, DENV-Human
AAEL013138	WNV-Human
AAEL013184	WNV-Human
AAEL013199	DENV-Drosophila
AAEL013229	WNV-Human
AAEL013369	WNV-Human
AAEL013378	WNV-Human
AAEL013415	DENV-Drosophila
AAEL013429	WNV-Human, DENV-Human
AAEL013490	WNV-Human
AAEL013534	WNV-Human, DENV-Human
AAEL013615	WNV-Human
AAEL013731	WNV-Human
AAEL013816	WNV-Human, DENV-Human
AAEL013821	WNV-Human
AAEL013989	DENV-Human, DENV-Drosophila
AAEL014022	WNV-Human
AAEL014033	WNV-Human
AAEL014037	WNV-Human
AAEL014048	WNV-Human
AAEL014109	WNV-Human, DENV-Human
AAEL014224	WNV-Human, DENV-Human
AAEL014244	DENV-Drosophila
AAEL014368	WNV-Human
AAEL014633	DENV-Drosophila
AAEL014670	WNV-Human
AAEL014737	WNV-Human, DENV-Human
AAEL014992	WNV-Human
AAEL015594	WNV-Human
