# Supplementary material for: Response of the mosquito protein interaction network to dengue infection
Source: BMC Genomics. 2010 Jun 16;11:380. doi: 10.1186/1471-2164-11-380 (PMC3091628; doi:10.1186/1471-2164-11-380)
Supplement: Additional file 6 — Putative DENV-associated Ae. aegypti proteins based on physical interaction data. [file 1471-2164-11-380-S6.XLS]

## Sheet: Physical Interaction
Additonal file 6. Putative DENV-associated Ae. aegypti proteins based on physical interaction data
Virus Proteins/RNAs	Mosquito Proteins	Mosquito Protein Description	Origin	PubMed ID
E	AAEL002851	tubulin beta chain	DENV-Mosquito	15207695
3'UTR	AAEL001005	calreticulin	DENV-Human	12584332
NS3	AAEL001848	conserved hypothetical protein	DENV-Human	15084397
3'UTR, NS3, NS5	AAEL003664	lupus la ribonucleoprotein	DENV-Human	15084396
prM	AAEL006390	vacuolar proton ATPases	DENV-Human	18573235
3' UTR, NS1	AAEL001868 AAEL014726	conserved hypothetical protein	DENV-Human	18471994
E	AAEL011402	hypothetical protein	DENV-Human	15855154
3'UTR	AAEL013723	polypyrimidine tract binding protein	DENV-Human, JEV-Rat	12033793, 16181699
NS5	AAEL012960	importin alpha	DENV-Mouse	10208852
NS5	AAEL013275	importin beta-1	DENV-Mouse	11257177
E	AAEL006425 AAEL004996	trypsin	DENV-Rat	9475115
core	AAEL014959	heterogeneous nuclear ribonucleoprotein k	DENV-Rat	11747608
NS4A	AAEL001317	dead box atp-dependent rna helicase	JEV-Human	18588927
NS3	AAEL012515	tumor suppressor protein, putative	JEV-Human	13679614
3' UTR	AAEL000270	26S proteasome regulatory subunit 7, psd7	JEV-Mouse	10799585
3' UTR	AAEL006710	nucleolysin tia-1	WNV, DENV	17502609
E	AAEL008083 AAEL013694	40S ribosomal protein sa (P40) (34/67 kda laminin receptor)	WNV-Human, DENV-Human	18061925 15507651
/	AAEL013600 AAEL012466	integrin beta subunit	WNV-Human, DENV-Human	15475343
