# Supplementary material for: Response of the mosquito protein interaction network to dengue infection
Source: BMC Genomics. 2010 Jun 16;11:380. doi: 10.1186/1471-2164-11-380 (PMC3091628; doi:10.1186/1471-2164-11-380)
Supplement: Additional file 7 — List of highly interconnected proteins in one region of sub-networks with a main function in replication/transcription/translation (RTT). [file 1471-2164-11-380-S7.XLS]

## Sheet: FINAL
Additonal File 7. List of highly interconnected proteins in one region of DENV-associated sub-networks with a main function in replication/transcription/translation (RTT)
Gene ID	Functional group
AAEL015684	RTT
AAEL015683	RTT
AAEL015682	RTT
AAEL015681	RTT
AAEL015680	RTT
AAEL015679	RTT
AAEL015678	RTT
AAEL015677	RTT
AAEL015676	RTT
AAEL015675	RTT
AAEL015674	RTT
AAEL015263	RTT
AAEL014959	RTT
AAEL014904	RTT
AAEL014869	RTT
AAEL014704	RTT
AAEL014557	RTT
AAEL013869	RTT
AAEL013709	RTT
AAEL013700	RTT
AAEL012962	RTT
AAEL012284	RTT
AAEL011999	RTT
AAEL011692	RTT
AAEL011687	RTT
AAEL011433	RTT
AAEL011424	RTT
AAEL011282	RTT
AAEL011150	RTT
AAEL010787	RTT
AAEL010617	RTT
AAEL010612	RTT
AAEL009914	RTT
AAEL008572	RTT
AAEL008516	RTT
AAEL008500	RTT
AAEL008463	RTT
AAEL007568	RTT
AAEL007005	RTT
AAEL006675	RTT
AAEL006135	RTT
AAEL006063	RTT
AAEL005741	RTT
AAEL005263	RTT
AAEL005114	RTT
AAEL005025	RTT
AAEL004942	RTT
AAEL004716	RTT
AAEL004419	RTT
AAEL003985	RTT
AAEL003968	RTT
AAEL003866	RTT
AAEL003863	RTT
AAEL003862	RTT
AAEL003856	RTT
AAEL003852	RTT
AAEL003851	RTT
AAEL003850	RTT
AAEL003846	RTT
AAEL003838	RTT
AAEL003836	RTT
AAEL003833	RTT
AAEL003828	RTT
AAEL003827	RTT
AAEL003826	RTT
AAEL003823	RTT
AAEL003820	RTT
AAEL003818	RTT
AAEL003814	RTT
AAEL003706	RTT
AAEL003689	RTT
AAEL003687	RTT
AAEL003685	RTT
AAEL003673	RTT
AAEL003669	RTT
AAEL003605	RTT
AAEL003401	RTT
AAEL002800	RTT
AAEL002709	RTT
AAEL001657	RTT
AAEL001506	RTT
AAEL001363	RTT
AAEL001131	RTT
AAEL000525	RTT
AAEL000518	RTT
AAEL000517	RTT
AAEL000513	RTT
AAEL000501	RTT
AAEL000497	RTT
AAEL000494	RTT
AAEL000490	RTT
AAEL000394	RTT
AAEL009882	REDOX/STRESS/MITOCHONDRION
AAEL015143	METABOLISM
AAEL014965	METABOLISM
AAEL011759	METABOLISM
AAEL010248	METABOLISM
AAEL009839	METABOLISM
AAEL009618	METABOLISM
AAEL009302	METABOLISM
AAEL006239	METABOLISM
AAEL010827	IMMUNITY
AAEL015080	DIVERSE FUNCTIONS
AAEL014711	DIVERSE FUNCTIONS
AAEL014491	DIVERSE FUNCTIONS
AAEL014037	DIVERSE FUNCTIONS
AAEL013005	DIVERSE FUNCTIONS
AAEL012830	DIVERSE FUNCTIONS
AAEL012673	DIVERSE FUNCTIONS
AAEL012525	DIVERSE FUNCTIONS
AAEL012260	DIVERSE FUNCTIONS
AAEL012094	DIVERSE FUNCTIONS
AAEL011663	DIVERSE FUNCTIONS
AAEL011580	DIVERSE FUNCTIONS
AAEL010567	DIVERSE FUNCTIONS
AAEL010101	DIVERSE FUNCTIONS
AAEL009364	DIVERSE FUNCTIONS
AAEL008938	DIVERSE FUNCTIONS
AAEL008320	DIVERSE FUNCTIONS
AAEL008164	DIVERSE FUNCTIONS
AAEL008078	DIVERSE FUNCTIONS
AAEL006956	DIVERSE FUNCTIONS
AAEL005719	DIVERSE FUNCTIONS
AAEL005522	DIVERSE FUNCTIONS
AAEL003752	DIVERSE FUNCTIONS
AAEL003664	DIVERSE FUNCTIONS
AAEL002510	DIVERSE FUNCTIONS
AAEL002437	DIVERSE FUNCTIONS
AAEL002090	DIVERSE FUNCTIONS
AAEL001526	DIVERSE FUNCTIONS
AAEL000978	DIVERSE FUNCTIONS
AAEL011958	Unknown
AAEL011574	Unknown
